# Supplementary material for: Smartphone tests quantify lower extremities dysfunction in multiple sclerosis
Source: Front Neurol. 2024 Nov 15;15:1408224. doi: 10.3389/fneur.2024.1408224 (PMC11604577; doi:10.3389/fneur.2024.1408224)
Supplement: Supplementary file 1 [file Data_Sheet_1.ZIP]

Archive with 10 entries (9 files):
- supplementary files/
- __MACOSX/._supplementary files
- supplementary files/vali_cohort_data.csv
- __MACOSX/supplementary files/._vali_cohort_data.csv
- supplementary files/code.py
- __MACOSX/supplementary files/._code.py
- supplementary files/train_cohort_data.csv
- __MACOSX/supplementary files/._train_cohort_data.csv
- supplementary files/read me.txt
- __MACOSX/supplementary files/._read me.txt
