# Supplementary material for: Smartphone tests quantify lower extremities dysfunction in multiple sclerosis
Source: Front Neurol. 2024 Nov 15;15:1408224. doi: 10.3389/fneur.2024.1408224 (PMC11604577; doi:10.3389/fneur.2024.1408224)
Supplement: Supplementary file 1 [file Data_Sheet_1.ZIP › supplementary files/vali_cohort_data.csv]

code	date	trial	cohort	assistance	sex	bout_length_sec	Gait cycles	Steps	Stride duration	stride duration asymmetry	Step duration	step duration asymmetry	Cadence	Initial double support	initial double support asymmetry	terminal double support	terminal double support_asymmetry	double support	double support asymmetry	Single limb support	single limb support asymmetry	Stance	stance asymmetry	Swing	swing asymmetry	Step length	step length asymmetry	Stride length	stride length asymmetry	Gait speed	stance/all	Step length (adjusted)	Stride length (adjusted)	25FW_Avg	T25FW time (log)	EDSS	CombiWISE	SNRS_score	IPEC_score	Hauser AI	NeurEx total	NeurEx_Panel_07	Lower extremity strength (NeurEx 9)	NeurEx_Panel_10	NeurEx_Panel_11	NeurEx_Panel_12	NeurEx gait subpanel	atrophy_brain	atrophy_brainstem
PT1	6/9/19	First	Validation	WALKER	Female	24.24	8	23	1.59	0.285	0.78	0.41	86.295	0.1725	0.0325	0.0725	0.2375	0.245	0.24	1.105	0.5225	0.8525	0.2025	0.7375	0.2925	0.3975	0.14375	0.795	0.18875	0.515	0.536163522	0.1985	0.281	44.65	3.798854307	6.5	56.04712772	52	16	6	205.6888841	3	14			4.5	38	0	0
PT5	4/11/21	First	Validation	NONE	Female	8.36	8	13	1.095	0.015	0.55	0.025	109.2325	0.1375	0.0125	0.135	0.01	0.2725	0.0125	0.4125	0.0225	0.685	0.025	0.41	0.025	0.645	0.08625	1.295	0.04375	1.18375	0.625570776	0.013	-0.095	7.365	1.99673905	4.5	39.1990686	59	11	2	100.76111	2.5	5			2	19	0	0
PT5	4/11/21	Second	Validation	NONE	Female	7.84	8	13	1.1	0.0175	0.5525	0.025	108.73625	0.14	0	0.14	0	0.28	0	0.4125	0.025	0.6925	0.025	0.4075	0.0225	0.6725	0.08875	1.33625	0.04625	1.2125	0.629545455	-0.0145	-0.13625	7.365	1.99673905	4.5	39.1990686	59	11	2	100.76111	2.5	5			2	19	0	0
PT6	3/13/21	First	Validation	NONE	Male	4.08	2	7	0.96	0.01	0.48	0	125	0.11	0.01	0.12	0	0.23	0.01	0.37	0.01	0.6	0	0.36	0.01	0.8	0.02	1.62	0.065	1.685	0.625	-0.092	-0.32	4.165	1.426716276	2.5	20.36678727	82	4	0	30.266666	1	0			0	0	2	0
PT6	3/13/21	Second	Validation	NONE	Male	3.72	1	6	0.92	0	0.5	0.08	120	0.12	0.02	0.1	0.04	0.22	0.02	0.38	0.06	0.6	0.04	0.32	0.04	0.92	0.15	1.7	0.05	1.85	0.652173913	-0.212	-0.4	4.165	1.426716276	2.5	20.36678727	82	4	0	30.266666	1	0			0	0	2	0
PT7	9/4/21	First	Validation	NONE	Female	6.06	5	10	0.968	0.012	0.484	0.032	124.172	0.12	0.04	0.112	0.024	0.232	0.016	0.364	0.016	0.596	0.016	0.372	0.012	0.54	0.046	1.082	0.05	1.118	0.615702479	0.078	0.038	6.055	1.800884377	4.5	35.32262464	67	2	2	54.288888	1.5	1			1.5	4.5	1	1
PT7	9/4/21	Second	Validation	NONE	Female	5.68	5	10	1.004	0.016	0.504	0.036	119.314	0.12	0.036	0.132	0.036	0.252	0.008	0.384	0.072	0.636	0.072	0.368	0.072	0.542	0.138	1.056	0.034	1.05	0.633466135	0.076	0.064	6.055	1.800884377	4.5	35.32262464	67	2	2	54.288888	1.5	1			1.5	4.5	1	1
PT8	7/20/19	Second	Validation	WALKER	Female	14.06	21	26	1.02	0.032380952	0.50952381	0.031428571	118.1104762	0.124761905	0.017142857	0.124761905	0.016190476	0.24952381	0.012380952	0.384761905	0.039047619	0.634285714	0.036190476	0.385714286	0.04	0.491904762	0.05	0.981904762	0.046666667	0.962857143	0.621848739	0.089095238	0.064095238	139.8	4.94021283	6.5	66.28003201	48	18	6	216.766666	4.5	21			1.5	40	1	1
PT9	9/26/21	First	Validation	WALKER	Female	8.24	6	11	1.386666667	0.01	0.693333333	0.013333333	86.55333333	0.176666667	0.016666667	0.18	0.013333333	0.356666667	0.016666667	0.516666667	0.016666667	0.873333333	0.013333333	0.513333333	0.023333333	0.486666667	0.065	0.976666667	0.035	0.706666667	0.629807692	0.166333333	0.213333333	8.05	2.085672091	6.5	46.63460475	60	14	5	130.611108	1	2			1.5	28	2	2
PT9	9/26/21	Second	Validation	WALKER	Female	8.38	6	11	1.266666667	0.02	0.633333333	0.02	94.78666667	0.16	0.003333333	0.163333333	0.006666667	0.323333333	0.003333333	0.473333333	0.016666667	0.796666667	0.02	0.47	0.013333333	0.558333333	0.036666667	1.118333333	0.038333333	0.885	0.628947369	0.094666667	0.071666667	8.05	2.085672091	6.5	46.63460475	60	14	5	130.611108	1	2			1.5	28	2	2
PT10	10/10/20	First	Validation	OTHER	Male	11.96	10	15	1.408	0.05	0.702	0.072	85.824	0.174	0.044	0.174	0.046	0.348	0.01	0.528	0.04	0.876	0.042	0.532	0.04	0.481	0.181	0.948	0.079	0.676	0.622159091	0.272	0.442	9.7	2.272125886	6	52.66701018	48	13	4	215.744442	3	14			4	33	1	0
PT10	10/10/20	Second	Validation	OTHER	Male	11.46	10	15	1.406	0.036	0.708	0.094	85.337	0.172	0.01	0.17	0.01	0.342	0.012	0.536	0.088	0.878	0.092	0.528	0.08	0.529	0.072	1.055	0.067	0.75	0.624466572	0.224	0.335	9.7	2.272125886	6	52.66701018	48	13	4	215.744442	3	14			4	33	1	0
PT11	7/17/21	First	Validation	CANE	Female	9.26	6	11	1.35	0.04	0.673333333	0.05	89.28166667	0.16	0.013333333	0.16	0.01	0.32	0.01	0.513333333	0.036666667	0.833333333	0.04	0.516666667	0.04	0.653333333	0.246666667	1.311666667	0.081666667	0.97	0.61728395	-0.035333333	-0.191666667	11.025	2.400165421	6	46.46052142	60	13	4	150.477774	3.5	4			6	30	0	2
PT11	7/17/21	Second	Validation	CANE	Female	12.54	9	14	1.564444444	0.044444444	0.786666667	0.044444444	76.48777778	0.18	0.017777778	0.18	0.024444444	0.36	0.024444444	0.606666667	0.035555556	0.966666667	0.046666667	0.597777778	0.028888889	0.586666667	0.137777778	1.19	0.11	0.762222222	0.617897727	0.031333333	-0.07	11.025	2.400165421	6	46.46052142	60	13	4	150.477774	3.5	4			6	30	0	2
PT12	7/24/21	First	Validation	NONE	Female	6.46	5	10	1.064	0.016	0.532	0.032	112.948	0.128	0.008	0.128	0.004	0.256	0.012	0.404	0.04	0.66	0.036	0.404	0.036	0.576	0.088	1.174	0.052	1.102	0.620300752	0.0345	-0.069	6.955	1.939460825	3	31.76675524	63	4	1	48.05	2	1.5			0.5	1.75	1	0
PT12	7/24/21	Second	Validation	NONE	Female	6.82	7	12	1.04	0.04	0.522857143	0.022857143	114.9742857	0.128571429	0.011428571	0.128571429	0.008571429	0.257142857	0.014285714	0.394285714	0.017142857	0.651428571	0.025714286	0.388571429	0.02	0.597142857	0.081428571	1.188571429	0.057142857	1.144285714	0.626373626	0.013357143	-0.083571429	6.955	1.939460825	3	31.76675524	63	4	1	48.05	2	1.5			0.5	1.75	1	0
PT15	2/23/20	First	Validation	OTHER	Male	22.74	7	20	1.388571429	0.417142857	0.708571429	0.36	93.95142857	0.171428571	0.065714286	0.157142857	0.062857143	0.328571429	0.054285714	0.66	0.422857143	0.865714286	0.331428571	0.522857143	0.388571429	0.468571429	0.24	0.932857143	0.288571429	0.67	0.62345679	0.174428571	0.237142857	27.55	3.316002536	6.5	60.07132812	41	15	6	214.855552	3	12.5			3	33	3	2
PT15	2/23/20	Second	Validation	OTHER	Male	18.68	11	20	1.536363636	0.343636364	0.792727273	0.329090909	82.85636364	0.178181818	0.063636364	0.169090909	0.061818182	0.347272727	0.06	0.696363636	0.354545455	0.961818182	0.310909091	0.574545455	0.283636364	0.512727273	0.127272727	1.015454545	0.138181818	0.669090909	0.626035503	0.130272727	0.154545455	27.55	3.316002536	6.5	60.07132812	41	15	6	214.855552	3	12.5			3	33	3	2
PT16	2/22/20	First	Validation	OTHER	Male	9.5	8	13	1.2875	0.025	0.645	0.0575	93.3825	0.155	0.01	0.155	0.0125	0.31	0.0075	0.49	0.0475	0.8	0.05	0.4875	0.045	0.63125	0.05875	1.27	0.0425	0.99	0.621359223	0.08025	0.037	10.1	2.312535424	6.5	50.78786025	52	18	5	211.733328	1.5	16			6	35	0	1
PT16	2/22/20	Second	Validation	OTHER	Male	9.1	8	13	1.2075	0.025	0.6075	0.0375	99.04625	0.145	0.02	0.145	0.02	0.29	0.01	0.4625	0.0175	0.7525	0.0275	0.455	0.0075	0.62625	0.04375	1.2625	0.02375	1.045	0.623188406	0.08525	0.0445	10.1	2.312535424	6.5	50.78786025	52	18	5	211.733328	1.5	16			6	35	0	1
PT18	8/31/19	First	Validation	NONE	Male	3.54	1	6	0.98	0.02	0.5	0.02	120	0.12	0	0.12	0	0.24	0	0.38	0.02	0.62	0.02	0.36	0	0.68	0.01	1.35	0.04	1.38	0.632653061	0.05	-0.006	4.25	1.446918983	4	28.40452478	76	4	1	54.272222	3	0			1.5	1.25	1	0
PT18	8/31/19	Second	Validation	NONE	Male	3.88	2	7	0.97	0.02	0.49	0.01	122.5	0.11	0.02	0.11	0.01	0.22	0.01	0.38	0.01	0.6	0	0.37	0.02	0.65	0.06	1.365	0.07	1.41	0.618556701	0.08	-0.021	4.25	1.446918983	4	28.40452478	76	4	1	54.272222	3	0			1.5	1.25	1	0
PT19	11/9/19	First	Validation	NONE	Female	5.88	4	9	0.885	0.06	0.45	0.195	141.345	0.2	0.165	0.34	0.28	0.54	0.445	0.115	0.25	0.79	0.235	0.095	0.275	0.5	0.1725	0.985	0.135	1.1075	0.892655367	0.0235	-0.054	6.45	1.864080131	5.5	41.16490157	62	9	2	115.227776	2	4			0.5	13.75	1	0
PT19	11/9/19	Second	Validation	NONE	Female	6.32	7	12	0.871428571	0.022857143	0.451428571	0.197142857	139.95	0.154285714	0.16	0.317142857	0.291428571	0.471428571	0.428571429	0.174285714	0.242857143	0.768571429	0.271428571	0.102857143	0.271428571	0.592857143	0.137142857	1.15	0.107142857	1.318571429	0.881967213	-0.069357143	-0.219	6.45	1.864080131	5.5	41.16490157	62	9	2	115.227776	2	4			0.5	13.75	1	0
PT20	3/27/21	First	Validation	NONE	Male	4.52	2	7	1.01	0.02	0.5	0.05	120.19	0.13	0.02	0.13	0.03	0.26	0.01	0.37	0.03	0.63	0.02	0.38	0.04	0.825	0.075	1.57	0.09	1.555	0.623762376	-0.1215	-0.279	5.15	1.638996715	5	43.96569145	55	4	2	101.8	1.5	0.5			3.5	5.75	1	0
PT20	3/27/21	Second	Validation	NONE	Male	4.72	2	7	1.06	0.02	0.53	0.06	113.57	0.13	0.02	0.13	0.02	0.26	0	0.4	0.04	0.66	0.04	0.4	0.06	0.745	0.025	1.505	0.02	1.415	0.622641509	-0.0415	-0.214	5.15	1.638996715	5	43.96569145	55	4	2	101.8	1.5	0.5			3.5	5.75	1	0
PT22	5/12/19	Second	Validation	NONE	Male	4.08	2	7	1.02	0.09	0.55	0.08	109.125	0.11	0.07	0.1	0.07	0.21	0.02	0.44	0.07	0.65	0.09	0.37	0.06	0.645	0.275	1.225	0.1	1.2	0.637254902	0.0375	0.024	4.25	1.446918983	3	22.63661908	80	1	1	49.63888801	0	0			1	0.75	1	0
PT25	12/14/19	First	Validation	NONE	Male	4.12	3	8	0.866666667	0.013333333	0.433333333	0.013333333	138.5266667	0.1	0.006666667	0.106666667	0.013333333	0.206666667	0.006666667	0.333333333	0.006666667	0.54	0	0.326666667	0.013333333	0.926666667	0.083333333	1.86	0.093333333	2.146666667	0.623076923	-0.189666667	-0.502	4.5	1.504077397	3.5	26.75062551	75	4	1	70.677776	1	0.5			0.5	2.25	0	0
PT25	12/14/19	Second	Validation	NONE	Male	3.74	2	7	0.84	0.02	0.42	0.04	143.18	0.1	0	0.1	0	0.2	0	0.32	0.04	0.52	0.04	0.32	0.02	0.94	0.045	1.905	0.035	2.27	0.619047619	-0.203	-0.547	4.5	1.504077397	3.5	26.75062551	75	4	1	70.677776	1	0.5			0.5	2.25	0	0
PT27	1/18/20	First	Validation	OTHER	Male	10.86	4	11	1.535	0.235	0.725	0.375	86.5675	0.18	0.02	0.18	0.015	0.36	0.025	0.545	0.355	0.905	0.37	0.63	0.395	0.49	0.35	0.97	0.11	0.64	0.589576547	0.188	0.27	12.15	2.49732917	6.5	57.00375051	41	12	5	182.905552	2.5	7.5			5.5	32	2	2
PT27	1/18/20	Second	Validation	OTHER	Male	9.14	8	13	1.2325	0.0875	0.63	0.1275	97.13875	0.16	0.0175	0.1575	0.02	0.3175	0.0175	0.47	0.14	0.7875	0.1425	0.445	0.13	0.52375	0.19875	1.04125	0.08	0.85	0.638945233	0.15425	0.19875	12.15	2.49732917	6.5	57.00375051	41	12	5	182.905552	2.5	7.5			5.5	32	2	2
PT31	3/1/20	First	Validation	NONE	Female	4.8	4	9	0.95	0.01	0.475	0.19	131.5925	0.11	0.06	0.11	0.06	0.22	0.02	0.365	0.13	0.585	0.13	0.365	0.13	0.6325	0.11	1.235	0.1875	1.305	0.615789474	-0.0145	-0.115	4.55	1.515127233	4	33.20316838	65	3	1	66.47222208	0	0			1	0.25	0	2
PT31	3/1/20	Second	Validation	NONE	Female	4.34	4	9	0.83	0.025	0.425	0.11	144.7875	0.11	0.005	0.105	0.005	0.215	0.01	0.315	0.115	0.53	0.115	0.3	0.09	0.76	0.12	1.5425	0.1175	1.865	0.638554217	-0.142	-0.4225	4.55	1.515127233	4	33.20316838	65	3	1	66.47222208	0	0			1	0.25	0	2
PT32	3/7/20	First	Validation	NONE	Female	5.18	6	11	0.85	0.09	0.393333333	0.17	155.81	0.143333333	0.113333333	0.233333333	0.213333333	0.376666667	0.326666667	0.17	0.233333333	0.626666667	0.163333333	0.223333333	0.246666667	0.508333333	0.221666667	1.068333333	0.118333333	1.27	0.737254902	0.130166667	0.092666667	5.25	1.658228077	6	41.42750807	64	14	4	161.499998	2	10			2	22.75	2	1
PT34	5/2/21	First	Validation	AFO	Female	6.68	6	11	1.03	0.026666667	0.513333333	0.023333333	117.0416667	0.123333333	0.046666667	0.123333333	0.046666667	0.246666667	0.006666667	0.39	0.03	0.636666667	0.03	0.393333333	0.023333333	0.566666667	0.071666667	1.128333333	0.046666667	1.096666667	0.618122978	0.081333333	0.051666667	6.545	1.878701399	3.5	30.10937246	71	8	2	107.494444	1	4.5			1.5	20	0	1
PT34	5/2/21	Second	Validation	AFO	Female	7.38	8	13	1.07	0.0225	0.5325	0.015	112.91125	0.1275	0.0325	0.13	0.03	0.2575	0.0075	0.405	0.0325	0.6625	0.03	0.4075	0.0375	0.51625	0.0825	1.03625	0.0425	0.9725	0.619158879	0.13175	0.14375	6.545	1.878701399	3.5	30.10937246	71	8	2	107.494444	1	4.5			1.5	20	0	1
PT40	1/25/20	First	Validation	OTHER	Female	8.82	7	12	1.371428571	0.034285714	0.705714286	0.154285714	86.15714286	0.177142857	0.034285714	0.165714286	0.037142857	0.342857143	0.014285714	0.528571429	0.12	0.871428571	0.117142857	0.5	0.117142857	0.467142857	0.142857143	0.912857143	0.057142857	0.667142857	0.635416667	0.143357143	0.192142857	8.9	2.186051277	5.5	45.95347857	54	8	2	126.21111	3	2			1	16.75	1	1
PT41	6/6/21	First	Validation	NONE	Male	6.48	4	9	1.185	0.005	0.595	0.015	100.8625	0.14	0	0.14	0	0.28	0	0.455	0.015	0.735	0.015	0.45	0.02	0.7925	0.055	1.585	0.0075	1.3375	0.620253165	-0.0745	-0.265	5.915	1.777491497	5.5	42.40520364	59	7	2	112.6666641	2	4.5			2	15.0000001	2	2
PT41	6/6/21	Second	Validation	NONE	Male	5.2	3	8	1.186666667	0.02	0.586666667	0.013333333	102.38	0.14	0	0.14	0	0.28	0	0.446666667	0.013333333	0.726666667	0.013333333	0.46	0.006666667	0.766666667	0.126666667	1.566666667	0.04	1.323333333	0.612359551	-0.048666667	-0.246666667	5.915	1.777491497	5.5	42.40520364	59	7	2	112.6666641	2	4.5			2	15.0000001	2	2
PT42	10/10/20	First	Validation	CANE	Female	22.6	7	20	1.945714286	0.14	0.968571429	0.162857143	62.99571429	0.171428571	0.014285714	0.097142857	0.157142857	0.268571429	0.154285714	0.874285714	0.245714286	1.065714286	0.148571429	0.88	0.231428571	0.388571429	0.107142857	0.777142857	0.044285714	0.4	0.547723935	0.220428571	0.324857143	22.95	3.133317937	6	45.03215519	69	10	5	145.805552	1	8			0	19.25	1	1
PT42	10/10/20	Second	Validation	CANE	Female	23.42	2	17	2.07	0.03	1.02	0.09	59.03	0.2	0.11	0.23	0.14	0.43	0.03	0.82	0.2	1.25	0.23	0.82	0.2	0.435	0.15	0.82	0.085	0.395	0.603864734	0.174	0.282	22.95	3.133317937	6	45.03215519	69	10	5	145.805552	1	8			0	19.25	1	1
PT46	12/18/21	First	Validation	NONE	Female	4.74	4	9	0.86	0.03	0.425	0.1	143.025	0.105	0.015	0.11	0.015	0.215	0.01	0.32	0.085	0.535	0.085	0.325	0.095	0.4825	0.1325	0.9425	0.055	1.0975	0.622093023	0.1705	0.2475	5.07	1.623340818	4.5	29.79140117	78	2	0	96.75	1.5	5.5			0	0	1	1
PT46	12/18/21	Second	Validation	NONE	Female	4.14	2	7	0.84	0.03	0.43	0.12	143.335	0.08	0.05	0.09	0.05	0.17	0.02	0.35	0.07	0.52	0.07	0.32	0.04	0.445	0.085	0.945	0.075	1.12	0.619047619	0.208	0.245	5.07	1.623340818	4.5	29.79140117	78	2	0	96.75	1.5	5.5			0	0	1	1
PT47	6/27/21	First	Validation	NONE	Female	7.92	7	12	1.168571429	0.02	0.582857143	0.031428571	103.0971429	0.137142857	0.005714286	0.137142857	0.005714286	0.274285714	0.005714286	0.445714286	0.025714286	0.72	0.025714286	0.448571429	0.022857143	0.491428571	0.045714286	0.984285714	0.027142857	0.844285714	0.616136919	0.131571429	0.145714286	8.845	2.179852328	2	21.00907729	82	6	2	33.25000012	1	0			0	11.0000001	2	1
PT47	6/27/21	Second	Validation	NONE	Female	7.24	6	11	1.206666667	0.016666667	0.6	0.033333333	100.145	0.146666667	0.013333333	0.146666667	0.013333333	0.293333333	0.006666667	0.453333333	0.02	0.746666667	0.02	0.46	0.023333333	0.511666667	0.063333333	1.021666667	0.035	0.85	0.61878453	0.111333333	0.108333333	8.845	2.179852328	2	21.00907729	82	6	2	33.25000012	1	0			0	11.0000001	2	1
PT48	8/8/21	First	Validation	NONE	Female	18.6	13	19	1.730769231	0.18	0.852307692	0.407692308	76.77923077	0.215384615	0.18	0.235384615	0.201538462	0.450769231	0.086153846	0.690769231	0.284615385	1.087692308	0.215384615	0.643076923	0.263076923	0.414615385	0.068461538	0.838461538	0.052307692	0.487692308	0.628444445	0.203384615	0.281538462	18.4	2.912350665	6	45.04990028	67	13	4	139.466664	1.5	13			0	28	0	1
PT48	8/8/21	Second	Validation	NONE	Female	10.36	6	11	1.633333333	0.066666667	0.826666667	0.06	72.67333333	0.163333333	0.023333333	0.16	0.036666667	0.323333333	0.026666667	0.663333333	0.043333333	0.986666667	0.03	0.646666667	0.063333333	0.358333333	0.115	0.738333333	0.093333333	0.453333333	0.604081633	0.259666667	0.381666667	18.4	2.912350665	6	45.04990028	67	13	4	139.466664	1.5	13			0	28	0	1
PT52	12/7/19	First	Validation	NONE	Male	6.88	4	9	1.095	0.235	0.51	0.315	124.6025	0.14	0.035	0.135	0.025	0.275	0.02	0.37	0.28	0.645	0.3	0.45	0.235	0.6575	0.51	1.3475	0.2275	1.2425	0.589041096	0.0715	-0.0055	7.55	2.021547563	5.5	41.04246098	64	9	2	137.02222	4.5	13.5			3	23	2	0
PT52	12/7/19	Second	Validation	NONE	Male	6.74	5	10	1.288	0.348	0.704	0.344	95.434	0.136	0.02	0.132	0.016	0.268	0.02	0.568	0.324	0.836	0.344	0.452	0.292	0.922	0.352	1.716	0.36	1.354	0.649068323	-0.193	-0.374	7.55	2.021547563	5.5	41.04246098	64	9	2	137.02222	4.5	13.5			3	23	2	0
PT55	12/7/19	First	Validation	OTHER	Female	27.08	18	26	1.937777778	0.13	0.988888889	0.131111111	61.69666667	0.171111111	0.038888889	0.102222222	0.125555556	0.273333333	0.126666667	0.883333333	0.192222222	1.091111111	0.194444444	0.846666667	0.208888889	0.387777778	0.135555556	0.763888889	0.111666667	0.395	0.563073394	0.220222222	0.336111111	30.5	3.417726684	6.5	55.060313	52	17	6	190.299998	3	12			3	39	2	1
PT55	12/7/19	Second	Validation	OTHER	Female	20.06	14	19	1.954285714	0.181428571	0.978571429	0.145714286	65.38285714	0.178571429	0.034285714	0.175714286	0.031428571	0.354285714	0.022857143	0.8	0.165714286	1.154285714	0.174285714	0.8	0.17	0.466428571	0.145714286	0.939285714	0.101428571	0.484285714	0.590643275	0.141571429	0.160714286	30.5	3.417726684	6.5	55.060313	52	17	6	190.299998	3	12			3	39	2	1
PT60	2/9/20	Second	Validation	NONE	Female	14.9	10	17	1.574	0.332	0.78	0.366	84.633	0.134	0.04	0.016	0.258	0.15	0.222	0.764	0.358	0.796	0.12	0.778	0.372	0.524	0.218	1.034	0.165	0.665	0.505717916	0.11	0.118	16.55	2.806386102	5.5	52.55924123	43	13	3	261.822218	2.5	18			2	33	2	1
PT62	8/7/21	Second	Validation	NONE	Female	4.18	2	7	0.9	0	0.45	0.06	133.93	0.12	0.04	0.12	0.05	0.24	0.01	0.33	0.1	0.57	0.11	0.33	0.11	0.635	0.15	1.3	0.035	1.445	0.633333333	-0.007	-0.16	4.395	1.480467531	2	18.6950023	80	4	1	29.088888	1	0			0	1	0	0
PT63	2/15/20	First	Validation	NONE	Female	4.38	3	8	0.826666667	0.013333333	0.406666667	0.013333333	147.87	0.1	0.02	0.106666667	0.006666667	0.206666667	0.013333333	0.306666667	0.006666667	0.513333333	0.006666667	0.313333333	0.006666667	0.5	0.08	1.076666667	0.106666667	1.303333333	0.620967742	0.148	0.103333333	4.65	1.53686722	2	16.47284318	86	0	0	34	0	1			0	0	0	0
PT63	2/15/20	Second	Validation	NONE	Female	3.5	2	7	0.87	0.02	0.43	0.01	139.61	0.11	0.01	0.1	0	0.21	0.01	0.32	0.02	0.53	0.01	0.34	0.01	0.59	0.055	1.235	0.065	1.42	0.609195402	0.058	-0.055	4.65	1.53686722	2	16.47284318	86	0	0	34	0	1			0	0	0	0
PT68	5/5/19	Second	Validation	NONE	Female	4.4	1	6	1.06	0.08	0.3	0.46	200	0.42	0.3	0.84	0.76	1.26	1.06	-0.12	0.04	1.14	0.3	-0.08	0.38	0.64	0.15	1.12	0.1	1.06	1.075471698	-0.05	-0.056	4	1.386294361	4	28.66407524	74	4	0	78.216666	0	3.5			0	0	0	0
PT71	11/16/19	First	Validation	NONE	Female	7.4	8	13	1.0475	0.1525	0.5325	0.2325	121.83125	0.1275	0.0225	0.13	0.0225	0.2575	0.01	0.405	0.245	0.6625	0.235	0.385	0.2375	0.4575	0.21125	0.8875	0.1175	0.85625	0.632458234	0.141	0.1935	6.6	1.887069649	4.5	38.86645034	58	9	2	89.46111	3	5			1.5	15.75	1	0
PT71	11/16/19	Second	Validation	NONE	Female	6.7	10	15	0.816	0.014	0.408	0.04	147.561	0.1	0.016	0.1	0.014	0.2	0.01	0.308	0.048	0.508	0.046	0.308	0.044	0.503	0.05	1.005	0.069	1.231	0.62254902	0.0955	0.076	6.6	1.887069649	4.5	38.86645034	58	9	2	89.46111	3	5			1.5	15.75	1	0
PT73	10/16/21	First	Validation	CANE	Male	7.64	10	15	0.968	0.02	0.482	0.06	125.145	0.118	0.046	0.116	0.048	0.234	0.014	0.364	0.102	0.598	0.104	0.37	0.112	0.646	0.09	1.293	0.107	1.335	0.617768595	0.037	-0.043	8.85	2.180417459	6	45.1812322	60	13	4	111.405552	3	4			2.5	24.25	1	2
PT73	10/16/21	Second	Validation	CANE	Male	8.7	10	15	1.046	0.046	0.526	0.082	115.221	0.124	0.04	0.124	0.038	0.248	0.026	0.402	0.122	0.65	0.116	0.396	0.13	0.61	0.094	1.203	0.088	1.16	0.621414914	0.073	0.047	8.85	2.180417459	6	45.1812322	60	13	4	111.405552	3	4			2.5	24.25	1	2
PT74	12/8/19	First	Validation	TWO_CANADIAN_CRUTCHES	Male	15.4	14	19	1.508571429	0.081428571	0.76	0.168571429	80.78142857	0.175714286	0.07	0.177142857	0.068571429	0.352857143	0.021428571	0.584285714	0.107142857	0.937142857	0.108571429	0.571428571	0.104285714	0.414285714	0.165714286	0.819285714	0.064285714	0.543571429	0.621212121	0.342214286	0.577714286	14.5	2.674148649	6.5	45.44216438	68	15	5	79.277776	2.5	0.5			4.5	30	3	2
PT74	12/8/19	Second	Validation	TWO_CANADIAN_CRUTCHES	Male	11.94	10	15	1.54	0.08	0.776	0.18	79.08	0.176	0.022	0.174	0.026	0.35	0.032	0.6	0.158	0.95	0.162	0.59	0.154	0.469	0.079	0.931	0.063	0.607	0.616883117	0.2875	0.466	14.5	2.674148649	6.5	45.44216438	68	15	5	79.277776	2.5	0.5			4.5	30	3	2
PT77	7/17/21	First	Validation	NONE	Female	7.52	1	9	2	1.02	1.6	1.2	37.5	0.14	0	-0.48	0.6	-0.34	0.6	1.46	0.58	1.12	0.6	0.88	0.42	0.71	0.41	1	0.07	0.5	0.56	-0.027	0.25	6.495	1.87103265	5	39.37327376	62	12	2	137.616664	3.5	11			1	21.5	0	1
PT77	7/17/21	Second	Validation	NONE	Female	5.68	5	10	0.96	0.012	0.492	0.128	123.87	0.12	0.004	0.116	0.008	0.236	0.004	0.372	0.124	0.608	0.12	0.352	0.132	0.66	0.282	1.264	0.094	1.318	0.633333333	0.023	-0.014	6.495	1.87103265	5	39.37327376	62	12	2	137.616664	3.5	11			1	21.5	0	1
PT78	10/20/19	First	Validation	CANE	Female	12.92	8	13	1.8775	0.04	0.945	0.1375	63.93375	0.2075	0.015	0.2075	0.0175	0.415	0.0175	0.7375	0.1225	1.1525	0.12	0.725	0.115	0.6525	0.05	1.30375	0.04375	0.69375	0.613848202	0.018	-0.07875	14.9	2.701361213	6	48.14552384	57	15	4	196.44444	3	14			2.5	35	2	2
PT78	10/20/19	Second	Validation	CANE	Female	14.46	10	15	1.788	0.048	0.898	0.076	67.125	0.206	0.05	0.204	0.048	0.41	0.022	0.692	0.09	1.102	0.092	0.686	0.096	0.538	0.038	1.074	0.03	0.602	0.616331096	0.1325	0.151	14.9	2.701361213	6	48.14552384	57	15	4	196.44444	3	14			2.5	35	2	2
PT79	4/18/21	First	Validation	WALKER	Female	139.56	1	52	1.58	0.02	0.6	0.38	100	0.2	0.08	0.12	0.02	0.32	0.06	7.26	6.4	0.72	0.4	0.86	0.42	0.22	0.19	0.64	0.11	0.41	0.455696203	0.418	0.52	129	4.859812404	6.5	60.40709971	50	20	6	221.011108	3	15			2	38	1	0
PT79	4/18/21	Second	Validation	WALKER	Female	133.16	1	60	1.8	0.18	0.88	0.04	68.18	0.28	0.1	0.18	0.02	0.46	0.12	1.78	1.04	1.06	0.02	0.74	0.2	0.3	0.18	0.78	0.12	0.43	0.588888889	0.338	0.38	129	4.859812404	6.5	60.40709971	50	20	6	221.011108	3	15			2	38	1	0
PT81	1/26/20	Second	Validation	OTHER	Male	3.74	2	7	0.91	0.02	0.45	0.07	133.93	0.1	0.01	0.11	0.02	0.21	0.01	0.35	0.06	0.56	0.05	0.35	0.07	0.815	0.22	1.67	0.05	1.835	0.615384615	-0.142	-0.44	5.1	1.62924054	5	38.76487006	62	5	2	157.0999981	2.5	9.5			2	20.0000001	2	1
PT82	5/12/19	First	Validation	NONE	Female	5	1	6	1.78	0.5	0.92	0.06	65.22	0.18	0	0.18	0.08	0.36	0.08	0.74	0.06	1.1	0.14	0.68	0.36	1.08	0.27	1.89	0.65	1.06	0.617977528	-0.432	-0.71	5.05	1.619388243	2.5	20.67564507	82	0	0	31.10000008	2	0.5			0	0	1	1
PT84	6/5/21	First	Validation	NONE	Male	5.84	4	9	1.145	0.02	0.565	0.065	106.4175	0.14	0.005	0.145	0.015	0.285	0.01	0.425	0.06	0.71	0.05	0.435	0.07	0.5825	0.065	1.15	0.085	1.005	0.620087336	0.1555	0.21	5.3	1.667706821	5	39.65712393	60	4	2	109.494444	3	2			1	12.25	2	1
PT84	6/5/21	Second	Validation	NONE	Male	5.42	4	9	1.08	0.025	0.54	0.02	111.185	0.135	0.01	0.135	0.01	0.27	0.01	0.405	0.03	0.675	0.03	0.405	0.035	0.6725	0.0275	1.34	0.035	1.24	0.625	0.0655	0.02	5.3	1.667706821	5	39.65712393	60	4	2	109.494444	3	2			1	12.25	2	1
PT85	9/19/21	First	Validation	NONE	Male	5.44	4	9	1.085	0.01	0.545	0.035	110.1925	0.125	0.01	0.125	0.015	0.25	0.015	0.42	0.045	0.67	0.04	0.415	0.05	0.6125	0.045	1.2225	0.0475	1.125	0.617511521	0.1155	0.1175	5.98	1.788420568	5	35.22243092	72	9	2	108.861104	0	1.5			1	14	2	0
PT85	9/19/21	Second	Validation	NONE	Male	5.34	4	9	1.06	0.015	0.53	0.04	113.4075	0.12	0.005	0.125	0.005	0.245	0.01	0.41	0.045	0.655	0.045	0.405	0.05	0.6825	0.055	1.37	0.07	1.29	0.617924528	0.0455	-0.03	5.98	1.788420568	5	35.22243092	72	9	2	108.861104	0	1.5			1	14	2	0
PT87	12/21/19	First	Validation	NONE	Male	4.98	5	10	0.836	0.012	0.424	0.052	142.208	0.108	0.028	0.104	0.02	0.212	0.008	0.316	0.024	0.528	0.032	0.308	0.02	0.698	0.068	1.386	0.042	1.66	0.631578947	0.0055	-0.095	4.6	1.526056303	5	32.68664442	76	7	2	106.1611081	0	5			1	11.2500001	1	0
PT87	12/21/19	Second	Validation	NONE	Male	4.64	5	10	0.832	0.024	0.408	0.024	147.75	0.096	0.028	0.1	0.028	0.196	0.024	0.312	0.028	0.508	0.02	0.324	0.02	0.678	0.038	1.342	0.046	1.616	0.610576923	0.0255	-0.051	4.6	1.526056303	5	32.68664442	76	7	2	106.1611081	0	5			1	11.2500001	1	0
PT89	11/17/19	First	Validation	NONE	Female	7.28	7	12	1.214285714	0.202857143	0.608571429	0.402857143	114.1885714	0.1	0.031428571	0.057142857	0.125714286	0.157142857	0.122857143	0.554285714	0.297142857	0.665714286	0.305714286	0.548571429	0.211428571	0.564285714	0.08	1.147142857	0.081428571	0.978571429	0.548235294	0.013714286	-0.107142857	5.9	1.774952351	4	32.11566574	69	3	2	64.088888	2.5	4			1	10.5	2	0
PT89	11/17/19	Second	Validation	NONE	Female	6.16	5	10	1.204	0.308	0.592	0.148	117.958	0.156	0.128	0.044	0.248	0.2	0.376	0.48	0.352	0.636	0.1	0.568	0.368	0.558	0.118	1.112	0.108	0.99	0.528239203	0.02	-0.072	5.9	1.774952351	4	32.11566574	69	3	2	64.088888	2.5	4			1	10.5	2	0
PT92	9/19/20	First	Validation	OTHER	Male	23.84	2	12	1.61	0.51	0.89	0.33	73.19	0.16	0.06	0.18	0.06	0.34	0.04	2.03	1.57	1.07	0.27	0.54	0.32	0.395	0.325	0.825	0.22	0.52	0.664596273	0.352	0.553	24.35	3.19253185	6.5	53.70630794	52	16	6	186.599996	3.5	13			2.5	35	1	0
PT95	10/3/21	First	Validation	NONE	Male	3.7	2	7	0.8	0.03	0.41	0.04	146.43	0.11	0.04	0.09	0.06	0.2	0.02	0.3	0	0.5	0.02	0.3	0.01	0.57	0.05	1.17	0.095	1.465	0.625	0.083	0.02	4.55	1.515127233	2.5	22.3933137	76	0	0	41.322222	0.5	1			0	0	1	0
PT95	10/3/21	Second	Validation	NONE	Male	5.14	4	9	0.905	0.025	0.45	0.025	133.52	0.11	0.02	0.11	0.02	0.22	0	0.34	0.025	0.56	0.025	0.345	0.02	0.6225	0.075	1.2775	0.0625	1.4125	0.61878453	0.0305	-0.0875	4.55	1.515127233	2.5	22.3933137	76	0	0	41.322222	0.5	1			0	0	1	0
PT96	10/12/19	First	Validation	WALKER	Female	11.92	9	14	1.475555556	0.068888889	0.731111111	0.071111111	82.83555556	0.18	0.024444444	0.182222222	0.022222222	0.362222222	0.02	0.551111111	0.077777778	0.913333333	0.08	0.562222222	0.064444444	0.575555556	0.088888889	1.166666667	0.077777778	0.794444444	0.618975904	0.038444444	-0.054666667	11.4	2.433613355	6.5	51.82292965	51	19	5	214.522216	2.5	14.5			5	37	1	1
PT96	10/12/19	Second	Validation	WALKER	Female	11.3	10	15	1.334	0.064	0.668	0.106	90.705	0.156	0.016	0.156	0.02	0.312	0.016	0.512	0.094	0.824	0.106	0.51	0.082	0.57	0.113	1.146	0.087	0.863	0.617691154	0.044	-0.034	11.4	2.433613355	6.5	51.82292965	51	19	5	214.522216	2.5	14.5			5	37	1	1
PT97	3/20/21	First	Validation	NONE	Female	3.94	3	8	0.8	0.02	0.413333333	0.066666667	145.7033333	0.106666667	0.046666667	0.086666667	0.053333333	0.193333333	0.006666667	0.306666667	0.02	0.5	0.013333333	0.3	0.033333333	0.786666667	0.133333333	1.533333333	0.103333333	1.92	0.625	-0.163666667	-0.403333333	4.46	1.495148766	2	16.77750356	86	1	0	24.9	0	0.5			0	0	0	0
PT97	3/20/21	Second	Validation	NONE	Female	4.08	2	7	0.94	0.21	0.38	0.22	158.335	0.1	0	0.1	0.16	0.2	0.16	0.28	0.22	0.48	0.06	0.46	0.21	0.755	0.285	1.645	0.23	1.785	0.510638298	-0.132	-0.515	4.46	1.495148766	2	16.77750356	86	1	0	24.9	0	0.5			0	0	0	0
PT101	9/14/19	First	Validation	CANE	Male	9.06	8	13	1.28	0.015	0.6375	0.1	94.68375	0.1475	0.01	0.1475	0.01	0.295	0.015	0.49	0.095	0.785	0.095	0.495	0.1	0.6975	0.0625	1.38125	0.04875	1.08125	0.61328125	0.037	-0.02825	7.9	2.066862759	6	47.92772116	53	13	4	153.166664	2.5	10			4	32	2	1
PT101	9/14/19	Second	Validation	CANE	Male	8.7	8	13	1.245	0.025	0.625	0.065	96.39625	0.145	0.01	0.145	0.0125	0.29	0.0075	0.48	0.055	0.77	0.0575	0.475	0.0475	0.7075	0.0675	1.3925	0.07	1.12125	0.618473896	0.027	-0.0395	7.9	2.066862759	6	47.92772116	53	13	4	153.166664	2.5	10			4	32	2	1
PT102	7/6/19	First	Validation	WALKER	Female	9.82	8	13	1.37	0.0325	0.6925	0.03	86.83375	0.17	0.025	0.165	0.0175	0.335	0.0225	0.5225	0.01	0.8575	0.0275	0.5125	0.01	0.62625	0.29625	1.25375	0.08875	0.915	0.625912409	-0.03325	-0.18375	11.55	2.446685437	6.5	51.50929019	52	17	5	199.50555	4	12.5			1	33	1	2
PT103	1/26/20	First	Validation	WALKER	Male	26.62	3	22	1.466666667	0.44	0.74	0.24	84.99	0.153333333	0.106666667	0.166666667	0.093333333	0.32	0.066666667	1.18	0.86	0.906666667	0.32	0.56	0.24	0.406666667	0.323333333	0.836666667	0.306666667	0.563333333	0.618181818	0.228333333	0.317333333	21.8	3.08190997	6.5	54.3006105	55	15	6	190.899996	2.5	13.5			4	35	0	1
PT103	1/26/20	Second	Validation	WALKER	Male	19.06	2	11	2.17	0.06	1.11	0.39	55.355	0.19	0.09	-0.19	0.86	0	0.77	1.48	0.65	0.92	0.47	1.25	0.41	0.525	0.03	1.05	0.02	0.485	0.423963134	0.11	0.104	21.8	3.08190997	6.5	54.3006105	55	15	6	190.899996	2.5	13.5			4	35	0	1
PT104	9/21/19	First	Validation	NONE	Female	4.58	1	6	1.6	0	0.8	0	75	0.14	0	0.14	0.02	0.28	0.02	0.66	0	0.94	0.02	0.66	0.02	0.62	0.01	1.23	0.07	0.77	0.5875	-0.008	-0.122	4.3	1.458615023	3.5	27.10010338	74	1	2	60.02222204	1.5	3			0	4.5	2	1
PT104	9/21/19	Second	Validation	NONE	Female	4.06	1	6	0.78	0.36	0.46	0.14	130.43	0.12	0.32	0.44	0.5	0.56	0.82	0.34	0.46	0.9	0.36	-0.12	0	0.55	0.08	1.02	0.08	1.3	1.153846154	0.062	0.088	4.3	1.458615023	3.5	27.10010338	74	1	2	60.02222204	1.5	3			0	4.5	2	1
[truncated: 23 more columns]
