# Supplementary material for: Smartphone tests quantify lower extremities dysfunction in multiple sclerosis
Source: Front Neurol. 2024 Nov 15;15:1408224. doi: 10.3389/fneur.2024.1408224 (PMC11604577; doi:10.3389/fneur.2024.1408224)
Supplement: Supplementary file 1 [file Data_Sheet_1.ZIP › supplementary files/code.py]

# Author: Kimberly Jin
# Date last reviewed: 03/15/2024

# ___ PACKAGES UTILIZED AND RELEVANT VERSIONS ___ #
# Note: to run the following code, you may need to install
# the exact versions of each package to ensure dependencies work correctly.

import os
import csv
from datetime import datetime as dt
from dateutil import parser

import pandas as pd # version 2.0.3
import numpy as np # version 1.22.4
import pingouin # version 0.5.1
from scipy import stats # version 1.10.1
import statistics

import statsmodels.api as sm # version 0.14.0
from sklearn.linear_model import ElasticNetCV # version 0.24.1
from sklearn.model_selection import train_test_split, RepeatedKFold # version 0.24.1
from sklearn.metrics import mean_squared_error # version 0.24.1

import seaborn as sns # version 0.11.1
import matplotlib.pyplot as plt

# ___ GENERAL METHODS ___ #
# Useful general functions

def makeFloat(string):
# function converts a string to a float if possible
# otherwise, return a numpy NaN
    try:
        result = float(string)
        return result
    except:
        return np.nan

def getDiagnoses():
# function will return:
    # list of healthy codes
    # list of MS patients assigned to the training cohort (MS_train)
    # list of MS patients assigned to the validation cohort (MS_vali)
    # Dictionary of all the diagnoses
# requirement: cohorts.csv file
# please replace "[INSERT PATH]" with your pathway to the cohorts.csv file
    diagnosisDict = {}
    healthy = set()
    ms_train = set()
    ms_vali = set()
    
    os.chdir("[INSERT PATH]")
    filename = 'cohorts.csv'
    
    with open(filename) as csvFile:
        readCSV = csv.reader(csvFile)
        rows = list(readCSV)
        
        for r in rows[1:]:
            if (r[0] == 'MS_TRAIN'):
                ms_train.add(r[1])
                diagnosisDict[r[1]] = r[2]
            elif (r[0] == 'MS_VALI'):
                ms_vali.add(r[1])
                diagnosisDict[r[1]] = r[2]
            elif (r[0] == 'HEALTHY'):
                healthy.add(r[1])
                diagnosisDict[r[1]] = 'HV'
                    
        return healthy, ms_train, ms_vali, diagnosisDict
    
def getReliability():
# from all initial gait/tap test outputs, selected those where spearman's rho
# and ICC were both >= 0.5 in the training cohort.
    reliable_gait = ['Gait cycles', 'Steps', 'Stride duration',
                     'Step duration', 'Cadence', 'Initial double \n support', 'Single limb \n support',
                     'Stance', 'Swing', 'Step length', 'Stride length', 'Gait speed']
    reliable_tap = ['Combined taps/s']
    reliable_all = reliable_gait + reliable_tap
    return reliable_all

def getHeight(pt):
# for a given participant code, this function returns their height
# requirement: heights.csv file
# please replace "[INSERT PATH]" with your pathway to the heights.csv file    
    os.chdir("[INSERT PATH]")
    with open('heights.csv') as csvFile:
        readCSV = csv.reader(csvFile)
        rows = list(readCSV)
        for r in rows[1:]:
            if r[0] == pt:
                return float(r[1])

def getPvals(variable1, variable2, measure='spearman', cohort='train'):
# function returns a correlation coefficient as specified and stars (*) indicating significance level
# inputs:
    # two variables; can be digital 24FW or foot tapping variables, clinical, or imaging
    # measure: a method from the pingouin rcorr function; default is spearman
    # cohort: define which group to calculate correlations for; options are 'train', 'vali', or 'Both'
    data = combineAll(cohort)
    pearsonrvals = data.rcorr(method=measure)
    val1 = pearsonrvals.loc[variable1, variable2]
    val2 = pearsonrvals.loc[variable2, variable1]
    if val2 in ['', '*', '**', '***']:
        # '' = nonsignificant; '*' < 0.01; '**' < 0.001; '***' < 0.0001
        return val1, val2
    else:
        return val2, val1

# ___ DATA EXTRACTION ___ #
# Functions that help extract data

def extractNeurEx():
# function will get the NeurEx scores for each clinical visit
# returns a dictionary with hierarchy of pt --> test date --> NeurEx data
# requirement: neurex_data.csv
# please replace "[INSERT PATH]" with your pathway to the neurex_data.csv file
    data = {}
    
    os.chdir("[INSERT PATH]")
    dataFile = "neurex_data.csv"

    with open(dataFile) as csvFile:
        readCSV = csv.reader(csvFile)
        rows = list(readCSV)
        
        for r in rows[1:]:
            if (r[0] not in data.keys()):
                data[r[0]] = {}
                    
            testDate = dt.strptime(r[1], '%m/%d/%Y')
            testDate = dt.strftime(testDate, '%m/%d/%Y')

            data[r[0]][testDate] = {'25FW_Avg': makeFloat(r[7]), 'T25FW time (log)': np.log(makeFloat(r[7])), 'CombiWISE': makeFloat(r[6]),
                                    'EDSS': makeFloat(r[8]), 'SNRS_score': makeFloat(r[9]), 'IPEC_score': makeFloat(r[10]),
                                    'Hauser AI': makeFloat(r[11]), 'NeurEx total': makeFloat(r[35]), 'NeurEx_Panel_07': np.mean([makeFloat(r[12]), makeFloat(r[13])]),
                                    'Lower extremity strength (NeurEx 9)': np.mean([makeFloat(r[14]), makeFloat(r[15])]), 'NeurEx_Panel_10': np.mean([makeFloat(r[16]), makeFloat(r[17])]),
                                    'NeurEx_Panel_11': np.mean([makeFloat(r[18]), makeFloat(r[19])]), 'NeurEx_Panel_12': np.mean([makeFloat(r[20]), makeFloat(r[21])]),
                                    'NeurEx gait \n subpanel': makeFloat(r[34])}
    return data

def extractMRI():
# function will get the relevant MRI score data for each clinical visit
# returns a dictionary with hierarchy of pt --> test date --> MRI data
# requirement: mri_data.csv
# please replace "[INSERT PATH]" with your pathway to the mri_data.csv file
    data = {}
    os.chdir("[INSERT PATH]")
    with open("mri_data.csv") as csvFile:
        readCSV = csv.reader(csvFile)
        rows = list(readCSV)
    for r in rows[1:]:
        if (r[0] not in data.keys()):
            data[r[0]] = {}
                
        testDate = dt.strptime(r[1], '%m/%d/%Y')
        testDate = dt.strftime(testDate, '%m/%d/%Y')

        data[r[0]][testDate] = {'lesionLoad_T2': float(r[2]), 'atrophy_brain': float(r[3]),
                                'atrophy_brainstem': float(r[4]), 'Cerebellum \n atrophy': float(r[5]),
                                'Medulla atrophy': float(r[6]), 'lesionLoad_brainstem': float(r[7]),
                                'Cerebellum \n lesion load': float(r[8]), 'Medulla \n lesion load': float(r[9]),
                                'illiopsoas_L': float(r[10]), 'illiopsoas_R': float(r[11]),
                                'tibialis_anterior_L': float(r[12]), 'tibialis_anterior_R': float(r[13]),
                                'NeurEx_Panel_12_LL': float(r[14]), 'NeurEx_Panel_12_LR': float(r[15]),
                                'AFO': str(r[16]), 'walk_assistance': str(r[17])}
        data[r[0]][testDate]['illiopsoas_absDiff'] = abs(float(r[10]) - float(r[11]))
        data[r[0]][testDate]['tibialis_anterior_absDiff'] = abs(float(r[12]) - float(r[13]))
        if ((float(r[14]) == 0) and (float(r[15]) == 0)):
            data[r[0]][testDate]['NeurEx_Panel_12_relDiff'] = 0
        else:
            data[r[0]][testDate]['NeurEx_Panel_12_relDiff'] = abs(((float(r[14])-float(r[15]))/(float(r[14])+float(r[15]))))
    return data
    
def getGaitData(group='train', QCCat='cleanWalk', cutoff='1/1/1900'):
# some participants have multiple data points; this function pulls only the most
# recent gait data for a patient
# inputs: QCCat indicates what form of gait data to analyze; recommended input is...        
        # 'cleanWalk', since this data has been quality controlled (QC)
	# group indicates which cohort to analyze; options are 'train', 'vali', 'Both'
        # cutoff input functions as a quality control to prevent erroneous inputs...
        # recommended input is '1/1/1900'
# requirement: cleanWalk.csv file
# output: dictionary with hierarchy patient --> most recent test date --> gait variables
# please replace "[INSERT PATH]" with your pathway to the cleanWalk.csv file
    cutoff = dt.strptime(cutoff, "%m/%d/%Y")
    data = {}
    hv, ms, vali, _ = getDiagnoses()
    
    #define the category you want
    if group=='Both':
        targets = ms.union(vali)
    elif group=='train':
        targets = ms
    elif group=='HV':
        targets=hv
    elif group=='vali':
        targets=vali
    elif group=='all':
        targets1=hv.union(ms)
        targets=targets1.union(vali)

    listVars = ["bout_length_sec", "Gait cycles", "Steps", "Stride duration",
                "stride duration asymmetry", "Step duration", "step duration asymmetry",
                "Cadence", "Initial double \n support", "initial double \n support asymmetry",
                "terminal double \n support", "terminal double \n support_asymmetry",
                "double support", "double support \n asymmetry", "Single limb \n support",
                "single limb \n support asymmetry", "Stance", "stance asymmetry", "Swing",
                "swing asymmetry", "Step length", "step length asymmetry", "Stride length",
                "stride length asymmetry", "Gait speed"]
    os.chdir("[INSERT PATH]")
    with open(QCCat + '.csv') as csvFile: #will be cleanWalk.csv
        readCSV = csv.reader(csvFile)
        rows = list(readCSV)
        
        for r in rows[1:]:
            if r[0] not in data.keys():
                data[r[0]] = {}
            date = r[1]
            if date not in data[r[0]]:
                data[r[0]][date] = {}
            temp = {}
            for i in range(0, len(listVars)):
                temp[listVars[i]] = float(r[(i + 3)])
            data[r[0]][date][r[2]] = temp
                
    dataCS = {}
    for pt in data.keys():
        latestDate = dt.strptime('1/1/1900', "%m/%d/%Y")
        holder = '1/1/1900'
        for date in data[pt].keys():
            temp = dt.strptime(date, "%m/%d/%Y")
            if temp > latestDate:
                latestDate = temp
                holder = date
        if latestDate > cutoff:
            dataCS[pt] = {}
            holder2 = str(parser.parse(holder).month).zfill(2) + '/' + str(parser.parse(holder).day).zfill(2) + '/' + str(parser.parse(holder).year)
            dataCS[pt][holder2] = data[pt][holder]
            
    finalData = {}
    for pt in dataCS.keys():
        if pt in targets:
            finalData[pt] = dataCS[pt]
                
    return finalData

def extractData_tapsCombined():
# function will extract foot tapping data
# returns a dictionary with hierarchy of pt --> test date --> foot tap data
# requirement: combinedTap.csv
# please replace "[INSERT PATH]" with your pathway to the combinedTap.csv file
    data = {}
    capturedDates = {}
    
    os.chdir("[INSERT PATH]")
    with open('combinedTap.csv') as csvFile:
        readCSV = csv.reader(csvFile)
        rows = list(readCSV)
        
        for r in rows[1:]:
            if (r[0] not in data.keys()):
                data[r[0]] = {}
                capturedDates[r[0]] = []
                
            testDate = dt.strptime(r[1], '%m/%d/%Y')
            testDate = dt.strftime(testDate, '%m/%d/%Y')
            
            if (testDate not in capturedDates[r[0]]):
                capturedDates[r[0]].append(testDate)
                age = float(r[2])
                try:
                    asym = abs((float(r[3])/(float(r[3])+float(r[4]))) - .5)
                except:
                    asym = np.nan    
                data[r[0]][testDate] = {'lfTaps': float(r[3]), 'rfTaps': float(r[4]), 'combinedTaps': statistics.mean([float(r[3]), float(r[4])]), 'tapAsymmetry': asym, 'age': age}
                if np.isnan(data[r[0]][testDate]['combinedTaps']):
                    #case where rf taps were not obtained, use the lf taps instead
                    data[r[0]][testDate]['combinedTaps'] = data[r[0]][testDate]['lfTaps']
    return data

def getAssistance(group='Both'):
# function will get walk assistance data for each clinical visit
# returns a dictionary with hierarchy of pt --> test date --> assistance data
# requirement: assistance.csv
# please replace "[INSERT PATH]" with your pathway to the assistance_data.csv file
    data = {}
    hv, ms, vali, _ = getDiagnoses()
    
    #define the category you want
    if group=='Both':
        targets = ms.union(vali)
    elif group=='train':
        targets = ms
    elif group=='HV':
        targets=hv
    elif group=='vali':
        targets=vali
    elif group=='all':
        targets1=hv.union(ms)
        targets=targets1.union(vali)
        
    os.chdir("[INSERT PATH]")
    with open('assistance.csv') as csvFile:
        readCSV = csv.reader(csvFile)
        rows = list(readCSV)
        
        for r in rows[1:]:
            if r[0] in targets:
                if r[0] not in data.keys():
                    data[r[0]] = {}
                date = str(parser.parse(r[1]).month).zfill(2) + '/' + str(parser.parse(r[1]).day).zfill(2) + '/' + str(parser.parse(r[1]).year)
                if date not in data[r[0]]:
                    data[r[0]][date] = {}
                data[r[0]][date] = r[2]
                
    return data

def getAdjustmentComponents(var):
# pre-models, certain gait variables were adjusted for height using data
# from only the training cohort. Method: regression
# input = variable name for adjustment
# this function returns these regression values
    if var=='Gait cycles':
        slope = -0.073
        intercept = 18.645
    elif var=='Gait speed':
        slope = 0.009
        intercept = -0.32
    elif var=='Step length':
        slope = 0.005
        intercept = -0.187
    elif var=='Steps':
        slope = -0.11
        intercept = 30.6
    elif var=='Stride length':
        slope = 0.01
        intercept = -0.49
        
    return slope, intercept

def adjustForHeight():
# this function returns a dictionary of relevant gait data that has been adjusted
# for participant height
# returns a dictionary with the hierarchy: participant code --> date --> trial ('First' or 'Second') --> adjusted values
    adjustableVars = ['Step length', 'Stride length', 'Gait speed', 'Gait cycles', 'Steps']
    data = getGaitData('Both')
    adjustedData = {}
    for pt in data.keys():
        adjustedData[pt] = {}
        for date in data[pt].keys():
            adjustedData[pt][date] = {}
            for trial in data[pt][date].keys():
                adjustedData[pt][date][trial] = {'Step length': 0, 'Stride length': 0, 'Gait speed': 0, 'Gait cycles': 0, 'Steps': 0,
                                                 'Step length \n (adjusted)': 0, 'Stride length \n (adjusted)': 0, 'Gait speed adj': 0, 
                                                 'Gait cycles adj': 0, 'Steps adj': 0}
                for var in adjustableVars:
                    try:
                        slope, intercept = getAdjustmentComponents(var)
                        x = getHeight(pt)
                        predicted = (slope * x) + intercept
                        actual = data[pt][date][trial][var]
                        adjusted = predicted - actual
                        adjustedData[pt][date][trial][var] = actual
                        if (var == 'Step length') or (var == 'Stride length'):
                            adjustedData[pt][date][trial][var+' \n (adjusted)'] = adjusted
                        else: 
                            adjustedData[pt][date][trial][var+' adj'] = adjusted
                    except:
                        pass
    return adjustedData

def getExactAge(code, date):
# ages gathered from phone data are more prone to error
# this function pulls the "exact" age from clinical records for better accuracy
# input: participant code and the date of their phone usage
# requirement: demographics.csv
# # please replace "[INSERT PATH]" with your pathway to the demographics.csv file
    os.chdir("[INSERT PATH]")
    with open('demographics.csv') as csvFile:
        readCSV = csv.reader(csvFile)
        rows = list(readCSV)
        
        for r in rows[1:]:
            if r[0] == code:
                temp = str(parser.parse(r[1]).month).zfill(2) + '/' + str(parser.parse(r[1]).day).zfill(2) + '/' + str(parser.parse(r[1]).year)
                if temp == date:
                    return float(r[3])

def getSex(code):
    # this function pulls sex of a given participant
    # input: participant code
    # requirement: demographics.csv
    # # please replace "[INSERT PATH]" with your pathway to the demographics.csv file
    os.chdir("[INSERT PATH]")
    with open('demographics.csv') as csvFile:
        readCSV = csv.reader(csvFile)
        rows = list(readCSV)
        
        for r in rows[1:]:
            if r[0] == code:
                return r[2]

# ___ DATA SYNTHESIS ___ #
# Functions that combine data from multiple sources into single dataframes

def combineAll_cat(group='train', targetLabel='cleanWalk'):
    # this function returns a dataframe synthesizing ALL data for a patient
        # this version of the method will keep categorical information
    # inputs: group options are 'train', 'vali' , 'Both'
        # targetLabel should be 'cleanWalk' to include only quality controlled data
    # requirements: please ensure the pathways of all GENERAL METHOD and DATA EXTRACTION
        # functions are accurate before running this function
    
    _, train, vali, _ = getDiagnoses()
    identifiers = ['code', 'date', 'trial', 'cohort', 'assistance', 'sex']
    gaitVars = ["bout_length_sec", "Gait cycles", "Steps", "Stride duration",
                "stride duration asymmetry", "Step duration", "step duration asymmetry",
                "Cadence", "Initial double \n support", "initial double \n support asymmetry",
                "terminal double \n support", "terminal double \n support_asymmetry",
                "double support", "double support \n asymmetry", "Single limb \n support",
                "single limb \n support asymmetry", "Stance", "stance asymmetry", "Swing",
                "swing asymmetry", "Step length", "step length asymmetry", "Stride length",
                "stride length asymmetry", "Gait speed"]
    adjustedVars = ['Step length \n (adjusted)', 'Stride length \n (adjusted)']
    clinicalVars = ['25FW_Avg', 'T25FW time (log)', 'EDSS', 'CombiWISE', 'SNRS_score',
                  'IPEC_score', 'Hauser AI', 'NeurEx total', 'NeurEx_Panel_07',
                  'Lower extremity strength (NeurEx 9)', 'NeurEx_Panel_10', 'NeurEx_Panel_11',
                  'NeurEx_Panel_12', 'NeurEx gait \n subpanel']
    mriVars = ['atrophy_brain','atrophy_brainstem', 'Cerebellum \n atrophy', 'Medulla atrophy', 
               'lesionLoad_brainstem', 'Cerebellum \n lesion load', 'Medulla \n lesion load', 'lesionLoad_T2',
               'illiopsoas_L', 'illiopsoas_R', 'illiopsoas_absDiff', 'tibialis_anterior_L',
               'tibialis_anterior_R', 'tibialis_anterior_absDiff', 'NeurEx_Panel_12_LL',
               'NeurEx_Panel_12_LR', 'NeurEx_Panel_12_relDiff', 'AFO', 'walk_assistance']
    tapVars = ['Combined taps/s', 'lf taps/s', 'rf taps/s', 'Tap asymmetry', 'age']
    allColumns = identifiers + gaitVars + ['stance/all'] +adjustedVars + clinicalVars + mriVars + tapVars + ['height']
    data = []
    data.append(allColumns)
    assistanceData = getAssistance()
    gaitData = getGaitData(group, targetLabel) #cross sectional
    adjustedData = adjustForHeight()
    clinicalData = extractNeurEx()
    mriData = extractMRI()
    tapData = extractData_tapsCombined()
    
    temp = []
    dontAdd = False
    for pt in gaitData.keys():
        for date in gaitData[pt].keys():
            for trial in gaitData[pt][date].keys():
                dontAdd = False
                temp = []
                temp.append(pt)
                temp.append(date)
                temp.append(trial)
                if pt in train:
                    cohort = 'Training'
                elif pt in vali:
                    cohort = 'Validation'
                temp.append(cohort)
                try:
                    assistance = assistanceData[pt][date]
                except:
                    assistance = 'UNKNOWN'
                temp.append(assistance)
                try:
                    sex = getSex(pt)
                except:
                    sex = 'Missing'
                temp.append(sex)
                for var in gaitVars:
                    temp.append(gaitData[pt][date][trial][var])
                temp.append(gaitData[pt][date][trial]['Stance']/(gaitData[pt][date][trial]['Stance'] + gaitData[pt][date][trial]['Swing']))
                for var in adjustedVars:
                    temp.append(adjustedData[pt][date][trial][var])
                if (pt in clinicalData.keys()):
                    if date in clinicalData[pt].keys():
                        for var in clinicalVars:
                            temp.append(clinicalData[pt][date][var])
                    else:
                        dontAdd = True
                else:
                    dontAdd = True
                if (pt in mriData.keys()):
                    for date in mriData[pt].keys():
                        for var in mriVars:
                            temp.append(mriData[pt][date][var])
                else:
                    dontAdd = True
                if pt in tapData.keys():
                    if date in tapData[pt].keys():
                        temp.append(tapData[pt][date]['combinedTaps'])
                        temp.append(tapData[pt][date]['lfTaps'])
                        temp.append(tapData[pt][date]['rfTaps'])
                        temp.append(tapData[pt][date]['tapAsymmetry'])
                        try:
                            age = getExactAge(pt, date)
                            temp.append(age)
                        except:
                            temp.append(np.nan)
                    else:
                        dontAdd = True
                else:
                    dontAdd = True
                height = getHeight(pt)
                if height == 0:
                    dontAdd = True
                else:
                    temp.append(height)
                if dontAdd == False:
                    data.append(temp)
    
    final = pd.DataFrame(data, columns = allColumns)
    final = final.drop([0])
    final = final.apply(pd.to_numeric, errors = 'ignore')
    
    return final

def combineAll(group='train', targetLabel='cleanWalk'):
    # this function returns a dataframe synthesizing ALL data for a patient
        # this version of the method does NOT keep categorical data
        # this makes it useful for generating correlation matrices
    # inputs: group options are 'train', 'vali' , 'Both'
        # targetLabel should be 'cleanWalk' to include only quality controlled data
    # requirements: please ensure the pathways of all GENERAL METHOD and DATA EXTRACTION
        # functions are accurate before running this function
    
    identifiers = ['code', 'date', 'trial', 'assistance']
    gaitVars = ["bout_length_sec", "Gait cycles", "Steps", "Stride duration",
                "stride duration asymmetry", "Step duration", "step duration asymmetry",
                "Cadence", "Initial double \n support", "initial double \n support asymmetry",
                "terminal double \n support", "terminal double \n support_asymmetry",
                "double support", "double support \n asymmetry", "Single limb \n support",
                "single limb \n support asymmetry", "Stance", "stance asymmetry", "Swing",
                "swing asymmetry", "Step length", "step length asymmetry", "Stride length",
                "stride length asymmetry", "Gait speed"]
    adjustedVars = ['Step length \n (adjusted)', 'Stride length \n (adjusted)']
    clinicalVars = ['25FW_Avg', 'T25FW time (log)', 'EDSS', 'CombiWISE', 'SNRS_score',
                  'IPEC_score', 'Hauser AI', 'NeurEx total', 'NeurEx_Panel_07',
                  'Lower extremity strength (NeurEx 9)', 'NeurEx_Panel_10', 'NeurEx_Panel_11',
                  'NeurEx_Panel_12', 'NeurEx gait \n subpanel']
    mriVars = ['atrophy_brain','atrophy_brainstem', 'Cerebellum \n atrophy', 'Medulla atrophy', 
               'lesionLoad_brainstem', 'Cerebellum \n lesion load', 'Medulla \n lesion load', 'lesionLoad_T2',
               'illiopsoas_L', 'illiopsoas_R', 'illiopsoas_absDiff', 'tibialis_anterior_L',
               'tibialis_anterior_R', 'tibialis_anterior_absDiff', 'NeurEx_Panel_12_LL',
               'NeurEx_Panel_12_LR', 'NeurEx_Panel_12_relDiff', 'AFO', 'walk_assistance']
    tapVars = ['Combined taps/s', 'lf taps/s', 'rf taps/s', 'Tap asymmetry', 'age']
    
    allColumns = identifiers + gaitVars + ['stance/all'] +adjustedVars + clinicalVars + mriVars + tapVars + ['height']
    data = []
    data.append(allColumns)
    assistanceData = getAssistance()
    gaitData = getGaitData(group, targetLabel) #cross sectional
    adjustedData = adjustForHeight()
    clinicalData = extractNeurEx()
    mriData = extractMRI()
    tapData = extractData_tapsCombined()
    
    temp = []
    dontAdd = False
    for pt in gaitData.keys():
        for date in gaitData[pt].keys():
            for trial in gaitData[pt][date].keys():
                dontAdd = False
                temp = []
                temp.append(pt)
                temp.append(date)
                temp.append(trial)
                try:
                    assistance = assistanceData[pt][date]
                except:
                    assistance = 'UNKNOWN'
                temp.append(assistance)
                for var in gaitVars:
                    temp.append(gaitData[pt][date][trial][var])
                temp.append(gaitData[pt][date][trial]['Stance']/(gaitData[pt][date][trial]['Stance'] + gaitData[pt][date][trial]['Swing']))
                for var in adjustedVars:
                    temp.append(adjustedData[pt][date][trial][var])
                if (pt in clinicalData.keys()):
                    if date in clinicalData[pt].keys():
                        for var in clinicalVars:
                            temp.append(clinicalData[pt][date][var])
                    else:
                        dontAdd = True
                else:
                    dontAdd = True
                if (pt in mriData.keys()):
                    for date in mriData[pt].keys():
                        for var in mriVars:
                            temp.append(mriData[pt][date][var])
                else:
                    dontAdd = True
                if pt in tapData.keys():
                    if date in tapData[pt].keys():
                        temp.append(tapData[pt][date]['combinedTaps'])
                        temp.append(tapData[pt][date]['lfTaps'])
                        temp.append(tapData[pt][date]['rfTaps'])
                        temp.append(tapData[pt][date]['tapAsymmetry'])
                        try:
                            age = getExactAge(pt, date)
                            temp.append(age)
                        except:
                            temp.append(np.nan)
                    else:
                        dontAdd = True
                else:
                    dontAdd = True
                height = getHeight(pt)
                if height == 0:
                    dontAdd = True
                else:
                    temp.append(height)
                if dontAdd == False:
                    data.append(temp)
    
    final = pd.DataFrame(data, columns = allColumns)
    # drop categorical data; please use combineAll_cat method if you need to keep these
    final = final.drop(['code', 'date', 'trial', 'assistance', 'AFO', 'walk_assistance'], axis=1)
    final = final.drop([0])
    final = final.apply(pd.to_numeric, errors = 'ignore')
    
    return final

# ___ DATA ANALYSIS: CORR MATRICES ____ #
# Functions focused on building correlation matrices of the data

def plotDigitalVsClinical(measure='spearman', group='train'):
# function generates a correlation matrix (default: spearman rho) between only...
# reliable digital biomarkers and relevant clinical scores
# p-value cutoffs are adjusted for Bonferroni correction (*10)
    digitalVars = ['Gait cycles', 'Steps', 'Cadence', 'Gait speed',
                   'Step duration', 'Stride duration', 'Step length \n (adjusted)', 'Stride length \n (adjusted)',
                   'Stance', 'Swing', 'Initial double \n support', 'Single limb \n support',
                   'Combined taps/s', 'Tap asymmetry']
    clinicalVars = ['T25FW time (log)', 'Hauser AI', 'NeurEx gait \n subpanel',
                    'CombiWISE', 'EDSS', 'NeurEx total',
                    'Medulla atrophy', 'Medulla \n lesion load', 'Cerebellum \n atrophy', 'Cerebellum \n lesion load']
    
    fullDf = combineAll(group)
    result = fullDf.corr(measure)
    test = result.loc[result.index.isin(clinicalVars)]
    test = test.reindex(clinicalVars)
    corr = test[digitalVars]
    labels = corr.copy()
    for c in labels.columns:
        for r in labels.index:
            corrVal, pVal = getPvals(r, c, measure, group)
            # adjust p-value cutoff for significance to be stricter due to
            # Bonferroni correction
            if pVal == '***':
                pVal = '**'
            elif pVal == '**':
                pVal = '*'
            if pVal == '*':
                pVal = ''
            # round p-value to 2 decimal points
            corrVal = str(round(float(corrVal),2))
            if '-' in corrVal:
                if len(corrVal) == 4:
                    corrVal = corrVal + '0'
            else:
                if len(corrVal) == 3:
                    corrVal = corrVal + '0'
            labels.loc[r, c] = corrVal + '\n' + pVal
    plt.figure(figsize=(20, 15))
    heatmap = sns.heatmap(corr, vmin=-1, vmax=1, annot=labels,
                          cmap='vlag', linewidth=0.5, square=True,
                          fmt='', annot_kws={"size": 16, 'color':'k'})
    heatmap.set_xticklabels(
        heatmap.get_xticklabels(),
        rotation=45,
        horizontalalignment='right', size=16)
    heatmap.set_yticklabels(
        heatmap.get_ymajorticklabels(), fontsize = 16)
    
    cbar = heatmap.collections[0].colorbar
    cbar.ax.tick_params(labelsize=16)

def plotDigitalVsDigital(measure='spearman', group='train'):
# function generates a self-correlation matrix (default: spearman rho)...
# of reliable digital biomarkers
# p-value cutoffs are adjusted for Bonferroni correction (*10)
    digitalVars = ['Gait cycles', 'Steps', 'Cadence', 'Gait speed',
                   'Step duration', 'Stride duration', 'Step length \n (adjusted)', 'Stride length \n (adjusted)',
                   'Stance', 'Swing', 'Initial double \n support', 'Single limb \n support',
                   'Combined taps/s', 'Tap asymmetry']
    fullDf = combineAll(group)
    data = fullDf[digitalVars].copy()
    corr = data.corr(measure)
    labels = corr.copy()
    
    for c in labels.columns:
        for r in labels.index:
            corrVal, pVal = getPvals(r, c, measure, group)
            # adjust p-value cutoff for significance to be stricter
            if pVal == '***':
                pVal = '**'
            elif pVal == '**':
                pVal = '*'
            if pVal == '*':
                pVal = ''
            labels.loc[r, c] = corrVal + '\n' + pVal
    plt.figure(figsize=(20, 15))
    mask = np.triu(np.ones_like(corr, dtype=np.bool))
    heatmap = sns.heatmap(corr, vmin=-1, vmax=1, mask=mask, annot=labels,
                          cmap='vlag', linewidth=0.5, square=True,
                          fmt='', annot_kws={"size": 16, 'color': 'k'})
    heatmap.set_xticklabels(
        heatmap.get_xticklabels(),
        rotation=45,
        horizontalalignment='right', size=16)
    heatmap.set_yticklabels(
        heatmap.get_ymajorticklabels(), fontsize = 16)

    cbar = heatmap.collections[0].colorbar
    cbar.ax.tick_params(labelsize=16)
    
def plotModelVars(measure='spearman', group='train'):
# function generates a correlation matrix (default: spearman rho) between only...
# variables used in the final models (4 variables)
# p-value cutoffs are adjusted for Bonferroni correction (*10)
    modelVars = ['Gait cycles', 'Steps', 'Cadence', 'Combined taps/s']
    fullDf = combineAll(group)
    data = fullDf[modelVars].copy()
    corr = data.corr(measure)
    labels = corr.copy()
    
    for c in labels.columns:
        for r in labels.index:
            corrVal, pVal = getPvals(r, c, measure, group)
            # adjust p-value cutoff for significance to be stricter
            if pVal == '***':
                pVal = '**'
            elif pVal == '**':
                pVal = '*'
            if pVal == '*':
                pVal = ''
            labels.loc[r, c] = corrVal + '\n' + pVal
    plt.figure(figsize=(8, 6))
    mask = np.triu(np.ones_like(corr, dtype=np.bool))
    heatmap = sns.heatmap(corr, vmin=-1, vmax=1, mask=mask, annot=labels,
                          cmap='vlag', linewidth=0.5, square=True,
                          fmt='', annot_kws={"size": 16, 'color': 'k'},
                          cbar_kws={"ticks":[-1.00, -0.5, 0, 0.5, 1]})
    heatmap.set_xticklabels(
        ['Gait \n cycles', 'Steps', 'Cadence', 'Combined \n taps/s'], size=16)
    heatmap.set_yticklabels(
        heatmap.get_ymajorticklabels(), size=16)
    cbar = heatmap.collections[0].colorbar
    cbar.ax.tick_params(labelsize=20)

# ____ MODEL GENERATION ____ #
# Functions that generate and test models

def performElasticNet_CV(target, random_state=1):
# this function uses ONLY participants from the training cohort to explore optimal model conditions
# randomly splits the training cohort into a 2:1 split to train and test and runs multiple times
    # load training dataset
    df = combineAll(group='train')
    # load predictor variables, and target variable to model
    reliablePredictors = getReliability()
    X = df[reliablePredictors]
    y = df[target]
    # Get the CV section, 1/3 of the training dataset
    trainX, testX, trainY, testY = train_test_split(X, y, test_size=0.33, random_state=random_state)
    # define the model and train it on 2/3rds of the data
    cv = RepeatedKFold(n_splits=10, n_repeats=5, random_state=1)
    model = ElasticNetCV(cv=cv)
    model.fit(trainX, trainY)
    # check the performance of the model on the remaining 1/3rd
    predY = model.predict(testX)
    score = model.score(testX, testY)
    mse = mean_squared_error(testY, predY)
    return score, mse

def performElasticNet(target, toPlot=True):
# this function trains on the training cohort and tests the model on the validation cohort
# runs just once
# returns model performance on the novel validation cohort data
    # load the TRAINING data
    df_train = combineAll(group='train')
    # load predictor variables, and target variable to model
    reliablePredictors = getReliability()
    trainX = df_train[reliablePredictors]
    trainY = df_train[target]
    
    # load the VALIDATION data
    df_vali = combineAll(group='vali')
    testX = df_vali[reliablePredictors]
    testY = df_vali[target]
    
    # define the model and train it on the TRAINING set
    cv = RepeatedKFold(n_splits=10, n_repeats=5, random_state=1)
    model = ElasticNetCV(cv=cv)
    model.fit(trainX, trainY)
    
    # check the performance of the model on the VALIDATION set
    predY = model.predict(testX)
    
    # print how the model performs by comparing testY(actual) with predY(predicted)
    Y = testY
    X = sm.add_constant(predY)
    linearModel = sm.OLS(Y, X).fit()
    print_model = linearModel.summary()
    print(print_model)
    
    # plot how the model performed
    if toPlot == True:
        df = pd.DataFrame(zip(testY, predY), columns=['Actual', 'Predicted'])
        fig, ax = plt.subplots(figsize=(10,10))
        sns.set_style("whitegrid")
        
        ax = sns.regplot(data=df, x='Actual', y='Predicted', marker="+")
        
        ax.set_xlabel('Actual ' + target,size = 20,alpha=0.8)
        ax.set_ylabel('Predicted ' + target,size = 20,alpha=0.8)
        ax.set_title('EN/all inputs Prediction of ' + target, size=30)
        ax.tick_params(axis='both', which='major', labelsize=20)

        q = len(testY)
        m, b = np.polyfit(testY, predY, 1)
        r, p = stats.pearsonr(testY, predY)
        r1, p1 = stats.spearmanr(testY, predY)
        if (abs(r) >= 0.001):
            r = round(r, 3)
        else:
            r="{:.2e}".format(r)
        if (abs(p) >= 0.001):
            p = round(p, 3)
        else:
            p="{:.2e}".format(p)
        if (abs(r1) >= 0.001):
            r1 = round(r1, 3)
        else:
            r1="{:.2e}".format(r1)
        if (abs(p1) >= 0.001):
            p1 = round(p1, 3)
        else:
            p1="{:.2e}".format(p1)
        
        plt.text(.98, .98, 'R2:' + str(round((r*r),3)), ha='right', va='top', transform=ax.transAxes, size=20)
        plt.text(.98, .94, 'p val:' + str(p), ha='right', va='top', transform=ax.transAxes, size=20)
        plt.text(.98, .90, 'num points = ' + str(q), ha='right', va='top', transform=ax.transAxes, size=20)
        plt.text(.98, .86, 'y = ' + str(round(m,3)) + 'x + ' + str(round(b,3)), ha='right', va='top', transform=ax.transAxes, size=20)
    
        plt.show()
        
        # Putting together the coefficient and their corresponding variable names
        inputs = reliablePredictors
        
        coefficients = pd.DataFrame()
        coefficients["Inputs"] = inputs
        coefficients['Coefficient Estimate'] = pd.Series(model.coef_)
    
        # plotting the coefficient score
        fig, ax = plt.subplots(figsize =(10, 10))
        ax.bar(coefficients["Inputs"], coefficients['Coefficient Estimate'])
        #ax.spines['bottom'].set_position('zero')
        ax.set_xlabel('Input',size=20,alpha=0.8)
        ax.set_ylabel('Coefficient',size=20,alpha=0.8)
        ax.tick_params(axis='both', which='major', labelsize=14, labelrotation = 90)
        ax.set_title('EN + boutless_reliable: ' + target, size=20)
    
        plt.show()
        
        return(print_model)

# Functions returning model performance numbers, useful for violin plot generation

def getVali(target):
# returns final model performance on the novel validation cohort data
# input: target model variable
    if target == 'T25FW time (log)':
        return 0.746
    elif target == 'EDSS':
        return 0.346
    elif target == 'CombiWISE':
        return 0.531
    elif target == 'Hauser AI':
        return 0.669
    elif target == 'NeurEx total':
        return 0.415
    elif target == 'Lower extremity strength (NeurEx 9)':
        return 0.218
    elif target == 'NeurEx gait subpanel':
        return 0.626

def getTrainVali(target):
# returns final model performance on original training cohort data
# input: target model variable
    if target == 'T25FW time (log)':
        return 0.92
    elif target == 'EDSS':
        return 0.401
    elif target == 'CombiWISE':
        return 0.552
    elif target == 'Hauser AI':
        return 0.667
    elif target == 'NeurEx total':
        return 0.473
    elif target == 'Lower extremity strength (NeurEx 9)':
        return 0.218
    elif target == 'NeurEx gait subpanel':
        return 0.623

def model_violinPlot():
# function plots a few components:
    # 1. the 15 exploratory,training cohort-only model results (white violin)
        # these results were used to help estimate model performance, unfortunately
        # IMPORTANT: the original file () was lost in a computer transition, so this
        # function cannot be run from scratch. However, to test this function you may
        # print the results of performElasticNet_CV into a .csv file and input that file
    # 2. final model performance on the training data (dotted line)
    # 3. final model performance on novel validation data (star)

    targets = ['T25FW time (log)', 'EDSS', 'CombiWISE', 'Hauser AI',
               'NeurEx total', 'NeurEx gait subpanel']
    rowlist = []
    
    # start by plotting 15 exploratory training cohort-only model results
    os.chdir("[INSERT PATH]") 
    with open("elasticNet_crossValidation_results.csv") as csvFile:
        readCSV = csv.reader(csvFile)
        rows = list(readCSV)
    for target in targets:
        for r in rows[1:]:
            if r[0] == target:
                for i in range(1, 16):
                    rowlist.append([target, float(r[i])])
    df = pd.DataFrame(rowlist, columns=['Target', 'R-squared'])
    
    fig, ax = plt.subplots(figsize=(10,10))
    sns.set_style("whitegrid")
    
    ax = sns.violinplot(x="Target", y="R-squared", data=df, color="white")
    
    ax.set_xlabel('Model outcome', size=20, alpha=0.8, labelpad=10)
    ax.set_ylabel('Model $R^2$', size=20, alpha=0.8)
    ax.tick_params(axis='both', which='major', labelsize=20)
    ax.set_xticklabels(
        ['T25FW time \n (log)', 'EDSS', 'CombiWISE', 'Hauser AI', 'NeurEx \n total', 'NeurEx \n gait subpanel'],
        size=16)
    
    for i in range(0, len(targets)):
        target = targets[i]
        # add results of final model performance on training data
        y2 = getTrainVali(target)
        plt.text(i, y2-0.035, "----", ha='center', va='bottom', size=30, color='black')
        # add results of final model performance on a novel validation dataset
        y = getVali(target)
        plt.plot(i, y,
                 marker = '*', markersize=20,
                 markerfacecolor='gold',
                 markeredgewidth=1,
                 markeredgecolor='black',
                 linewidth=1,
                 zorder=10)
    
    plt.show()

# Functions showing model coefficients

def showCoefficient(var):
# this function returns the exact variable coefficients for a final model...
# of an inputted variable name
    rowList = []
    
    if var == 'T25FW time (log)':
        rowList.append(['T25FW time (log)', 'Gait cycles', 0])
        rowList.append(['T25FW time (log)', 'Steps', 0.043249])
        rowList.append(['T25FW time (log)', 'Cadence', -0.012628])
        rowList.append(['T25FW time (log)', 'Combined taps/s', 0])
    elif var == 'EDSS':
        rowList.append(['EDSS', 'Gait cycles', 0])
        rowList.append(['EDSS', 'Steps', 0.022285])
        rowList.append(['EDSS', 'Cadence', -0.033137])
        rowList.append(['EDSS', 'Combined taps/s', 0])
    elif var == 'Hauser AI':
        rowList.append(['Hauser AI', 'Gait cycles', 0.036568])
        rowList.append(['Hauser AI', 'Steps', 0.055253])
        rowList.append(['Hauser AI', 'Cadence', -0.035196])
        rowList.append(['Hauser AI', 'Combined taps/s', -0.262552])
    elif var == 'CombiWISE':
        rowList.append(['CombiWISE', 'Gait cycles', 0.006561])
        rowList.append(['CombiWISE', 'Steps', 0.433151])
        rowList.append(['CombiWISE', 'Cadence', -0.230007])
        rowList.append(['CombiWISE', 'Combined taps/s', -1.50])
    elif var == 'NeurEx total':
        rowList.append(['NeurEx total', 'Gait cycles', 0.795364])
        rowList.append(['NeurEx total', 'Steps', 0.700769])
        rowList.append(['NeurEx total', 'Cadence', -1.387298])
        rowList.append(['NeurEx total', 'Combined taps/s', -7.785298])
    elif var == 'NeurEx gait subpanel':
        rowList.append(['NeurEx gait subpanel', 'Gait cycles', 0.267272])
        rowList.append(['NeurEx gait subpanel', 'Steps', 0.228359])
        rowList.append(['NeurEx gait subpanel', 'Cadence', -0.268934])
        rowList.append(['NeurEx gait subpanel', 'Combined taps/s', -2.886189])
    
    df = pd.DataFrame(rowList, columns=['Outcome', 'Predictor', 'Coefficient'])
    
    sns.set_style('white')
    fig, ax = plt.subplots(figsize =(5.5, 4))
    ax = sns.barplot(x="Coefficient", y="Predictor", data=df,
                     )
    ax.tick_params(axis='both', which='major', labelsize=24)
    ax.set_xlabel('Coefficient', size = 24, labelpad=15)
    ax.set_ylabel(' ', size = 5,alpha=0.8)
    ax.set_title(var, size=30, pad=15)
    plt.axvline(x=0, color='black', linewidth=1)
    ax.patch.set_edgecolor('black')  
    ax.patch.set_linewidth('1') 
    
    plt.show()

def showAllCoefficients():
# this function runs showCoefficient for all variables modelled
    for var in ['T25FW time (log)', 'EDSS', 'Hauser AI', 'CombiWISE', 'NeurEx total', 'NeurEx gait subpanel']:
        showCoefficient(var)

''' MAIN '''

#Figure 3: plotDigitalVsClinical()
#Figure 4: model_violinPlot()
#Figure 5A: showAllCoefficients()
#Figure 5B: plotModelVars()
