# Supplementary material for: Smartphone tests quantify lower extremities dysfunction in multiple sclerosis
Source: Front Neurol. 2024 Nov 15;15:1408224. doi: 10.3389/fneur.2024.1408224 (PMC11604577; doi:10.3389/fneur.2024.1408224)
Supplement: Supplementary file 1 [file Data_Sheet_1.ZIP › supplementary files/train_cohort_data.csv]

code	date	trial	cohort	assistance	sex	bout_length_sec	Gait cycles	Steps	Stride duration	stride duration asymmetry	Step duration	step duration asymmetry	Cadence	Initial double support	initial double support asymmetry	terminal double support	terminal double support_asymmetry	double support	double support asymmetry	Single limb support	single limb support asymmetry	Stance	stance asymmetry	Swing	swing asymmetry	Step length	step length asymmetry	Stride length	stride length asymmetry	Gait speed	stance/all	Step length (adjusted)	Stride length (adjusted)	25FW_Avg	T25FW time (log)	EDSS	CombiWISE	SNRS_score	IPEC_score	Hauser AI	NeurEx total	NeurEx_Panel_07	Lower extremity strength (NeurEx 9)	NeurEx_Panel_10	NeurEx_Panel_11	NeurEx_Panel_12	NeurEx gait subpanel	atrophy_brain	atrophy_brainstem
PT2	12/12/20	First	Training	AFO	Male	6.18	3	8	1.313333333	0.086666667	0.673333333	0.086666667	89.33	0.166666667	0.046666667	0.16	0.04	0.326666667	0.033333333	0.506666667	0.04	0.833333333	0.073333333	0.48	0.053333333	0.7	0.17	1.36	0.05	1.036666667	0.634517766	-0.027	-0.13	12	2.48490665	5.5	52.85151051	42	9	3	228.1944441	2	9			8	28	2	3
PT3	10/6/19	First	Training	CANE	Female	13.86	11	16	1.629090909	0.058181818	0.810909091	0.043636364	74.28909091	0.209090909	0.081818182	0.218181818	0.083636364	0.427272727	0.02	0.601818182	0.103636364	1.029090909	0.105454545	0.6	0.112727273	0.635454545	0.122727273	1.247272727	0.138181818	0.765454545	0.631696429	-0.023454545	-0.139272727	15.3	2.727852828	6	48.88972563	56	10	4	188.04444	3	6.5			4.5	35	2	2
PT3	10/6/19	Second	Training	CANE	Female	11.22	8	13	1.595	0.0625	0.7925	0.075	76.02125	0.2025	0.0425	0.205	0.0425	0.4075	0.025	0.59	0.0775	0.9975	0.0725	0.5975	0.08	0.61375	0.13625	1.2	0.1575	0.755	0.62539185	-0.00175	-0.092	15.3	2.727852828	6	48.88972563	56	10	4	188.04444	3	6.5			4.5	35	2	2
PT4	4/17/21	First	Training	NONE	Female	4.38	4	9	0.825	0.015	0.415	0.145	149.485	0.26	0.33	0.655	0.475	0.915	0.805	-0.045	0.37	1.07	0.33	-0.245	0.335	0.51	0.2825	1.04	0.0925	1.26	1.296969697	0.163	0.19	4.6	1.526056303	5.5	43.21027999	53	9	2	164.2611081	3	2			3	15.0000001	2	1
PT4	4/17/21	Second	Training	NONE	Female	4.74	4	9	0.85	0.015	0.425	0.01	141.235	0.1	0.005	0.105	0.01	0.205	0.005	0.325	0.005	0.53	0.01	0.32	0.005	0.6125	0.0275	1.2375	0.03	1.46	0.623529412	0.0605	-0.0075	4.6	1.526056303	5.5	43.21027999	53	9	2	164.2611081	3	2			3	15.0000001	2	1
PT13	3/1/20	First	Training	OTHER	Female	32.7	15	29	2.025333333	0.153333333	1.033333333	0.18	58.49866667	0.232	0.082666667	0.173333333	0.178666667	0.405333333	0.149333333	0.964	0.246666667	1.206666667	0.142666667	0.818666667	0.114666667	0.703333333	0.148666667	1.389333333	0.072666667	0.686666667	0.595786702	-0.015333333	-0.129333333	29.2	3.374168709	6.5	56.18184035	50	16	6	214.34444	4.5	12			3	35	0	1
PT13	3/1/20	Second	Training	OTHER	Female	24.28	15	23	1.990666667	0.058666667	0.997333333	0.046666667	60.44066667	0.202666667	0.025333333	0.149333333	0.086666667	0.352	0.08	0.852	0.136	1.146666667	0.082666667	0.844	0.106666667	0.742666667	0.103333333	1.491333333	0.063333333	0.752666667	0.576021433	-0.054666667	-0.231333333	29.2	3.374168709	6.5	56.18184035	50	16	6	214.34444	4.5	12			3	35	0	1
PT14	9/1/19	First	Training	NONE	Male	6.94	6	11	1.146666667	0.02	0.573333333	0.093333333	105.3983333	0.136666667	0.006666667	0.136666667	0.01	0.273333333	0.01	0.436666667	0.086666667	0.71	0.083333333	0.436666667	0.083333333	0.605	0.043333333	1.21	0.046666667	1.055	0.619186046	0.084	0.052	7.4	2.00148	5.5	47.23597772	50	10	2	181.033332	3	2			6	22	2	2
PT14	9/1/19	Second	Training	NONE	Male	7	6	11	1.123333333	0.026666667	0.563333333	0.07	107.015	0.133333333	0.006666667	0.133333333	0.003333333	0.266666667	0.01	0.43	0.07	0.696666667	0.073333333	0.426666667	0.066666667	0.685	0.091666667	1.39	0.08	1.238333333	0.620178041	0.004	-0.128	7.4	2.00148	5.5	47.23597772	50	10	2	181.033332	3	2			6	22	2	2
PT17	9/8/19	First	Training	WALKER	Female	15.48	9	14	1.931111111	0.153333333	0.96	0.251111111	64.58555556	0.18	0.013333333	0.086666667	0.2	0.266666667	0.195555556	0.873333333	0.308888889	1.046666667	0.26	0.884444444	0.315555556	0.661111111	0.097777778	1.336666667	0.08	0.696666667	0.542002302	-0.030111111	-0.190666667	19.65	2.978077338	6.5	55.16345014	49	18	5	213.266664	4	13.5			6	34	2	2
PT21	4/24/21	First	Training	NONE	Female	5.86	4	9	1.035	0.01	0.52	0.065	115.8125	0.125	0.005	0.13	0.005	0.255	0.01	0.395	0.06	0.65	0.06	0.385	0.07	0.47	0.165	0.965	0.11	0.9325	0.628019324	0.173	0.205	6.05	1.800058272	4.5	35.25719124	66	6	2	106.5	1	2			1.5	9.5	0	0
PT21	4/24/21	Second	Training	NONE	Female	5.74	4	9	1.02	0.02	0.505	0.12	120.3375	0.12	0.045	0.125	0.055	0.245	0.01	0.385	0.075	0.63	0.065	0.39	0.075	0.495	0.0825	0.9875	0.07	0.9675	0.617647059	0.148	0.1825	6.05	1.800058272	4.5	35.25719124	66	6	2	106.5	1	2			1.5	9.5	0	0
PT23	10/3/21	First	Training	NONE	Female	4.8	3	8	0.98	0.02	0.513333333	0.126666667	119.14	0.113333333	0.04	0.1	0.033333333	0.213333333	0.02	0.4	0.086666667	0.613333333	0.093333333	0.366666667	0.073333333	0.646666667	0.193333333	1.226666667	0.006666667	1.25	0.62585034	-0.000166667	-0.049666667	5.55	1.713797928	4	31.23490501	71	5	2	86.644444	1	2.5			1	14	1	0
PT23	10/3/21	Second	Training	NONE	Female	5.02	3	8	0.94	0.033333333	0.446666667	0.1	136.5433333	0.106666667	0.04	0.12	0.026666667	0.226666667	0.013333333	0.34	0.06	0.566666667	0.073333333	0.373333333	0.066666667	0.493333333	0.17	1.12	0.123333333	1.183333333	0.60283688	0.153166667	0.057	5.55	1.713797928	4	31.23490501	71	5	2	86.644444	1	2.5			1	14	1	0
PT24	11/24/19	First	Training	NONE	Female	5.48	5	10	0.908	0.016	0.444	0.068	136.422	0.116	0.024	0.116	0.028	0.232	0.012	0.328	0.084	0.56	0.096	0.348	0.08	0.486	0.142	1.014	0.042	1.116	0.616740088	0.159	0.16	5.25	1.658228077	4.5	36.4251269	62	6	2	99.433332	3	2			2	7.25	1	1
PT24	11/24/19	Second	Training	NONE	Female	4.9	5	10	0.876	0.024	0.432	0.044	139.544	0.104	0.02	0.1	0.02	0.204	0.016	0.328	0.064	0.532	0.064	0.344	0.056	0.52	0.112	1.062	0.032	1.216	0.607305936	0.125	0.112	5.25	1.658228077	4.5	36.4251269	62	6	2	99.433332	3	2			2	7.25	1	1
PT26	11/16/19	First	Training	NONE	Female	4.76	3	8	0.946666667	0.013333333	0.48	0.026666667	125.1433333	0.113333333	0.02	0.106666667	0.013333333	0.22	0.006666667	0.366666667	0.006666667	0.586666667	0.013333333	0.36	0	0.75	0.06	1.47	0.046666667	1.553333333	0.61971831	-0.041	-0.168	4.15	1.423108334	5.5	36.25506853	70	4	2	91.9055541	0	0.5			0	4.7500001	0	0
PT26	11/16/19	Second	Training	NONE	Female	4.8	4	9	0.915	0.01	0.46	0.035	130.68	0.11	0.02	0.11	0.015	0.22	0.005	0.35	0.015	0.57	0.02	0.345	0.01	0.7575	0.0775	1.4875	0.0325	1.63	0.62295082	-0.0485	-0.1855	4.15	1.423108334	5.5	36.25506853	70	4	2	91.9055541	0	0.5			0	4.7500001	0	0
PT28	8/3/19	First	Training	CANE	Female	15.56	15	20	1.498666667	0.069333333	0.749333333	0.085333333	80.55933333	0.228	0.048	0.228	0.050666667	0.456	0.04	0.521333333	0.037333333	0.977333333	0.069333333	0.521333333	0.042666667	0.455333333	0.068	0.901333333	0.045333333	0.601333333	0.652135231	0.242666667	0.378666667	16.1	2.778819272	6	47.65078023	60	14	4	153.288886	3	7.5			3	29	1	1
PT28	8/3/19	Second	Training	CANE	Female	14.82	13	18	1.46	0.063076923	0.724615385	0.112307692	83.55923077	0.207692308	0.058461538	0.213846154	0.052307692	0.421538462	0.030769231	0.516923077	0.056923077	0.938461538	0.069230769	0.521538462	0.058461538	0.437692308	0.080769231	0.877692308	0.063076923	0.603846154	0.642781875	0.260307692	0.402307692	16.1	2.778819272	6	47.65078023	60	14	4	153.288886	3	7.5			3	29	1	1
PT29	4/17/21	First	Training	NONE	Female	5.1	4	9	0.91	0.005	0.455	0.01	131.9125	0.105	0.015	0.11	0.015	0.215	0.01	0.35	0.015	0.565	0.005	0.345	0.01	0.72	0.075	1.43	0.0125	1.5725	0.620879121	-0.117	-0.34	5.005	1.610437413	4	32.12332123	69	6	2	64.85	2	2.5			2	6.25	1	0
PT29	4/17/21	Second	Training	NONE	Female	5.3	5	10	0.872	0.008	0.436	0.008	137.66	0.104	0.004	0.1	0.004	0.204	0.008	0.332	0.012	0.536	0.004	0.336	0.004	0.674	0.062	1.374	0.068	1.572	0.614678899	-0.071	-0.284	5.005	1.610437413	4	32.12332123	69	6	2	64.85	2	2.5			2	6.25	1	0
PT30	4/25/21	First	Training	WALKER	Female	42.06	14	38	1.581428571	0.338571429	0.828571429	0.29	84.59142857	0.148571429	0.051428571	0.105714286	0.134285714	0.254285714	0.14	1.044285714	0.537142857	0.934285714	0.292857143	0.647142857	0.254285714	0.355	0.085714286	0.696428571	0.111428571	0.475714286	0.590785908	0.268	0.433571429	56.08	4.026779243	6.5	63.18487993	43	16	6	199.166664	3	3			6	38	2	1
PT30	4/25/21	Second	Training	WALKER	Female	63.46	8	54	1.4975	0.4125	0.82	0.3575	87.9825	0.1775	0.0775	-0.015	0.29	0.1625	0.2625	1.2325	0.66	0.805	0.2075	0.6925	0.32	0.385	0.12875	0.69375	0.0925	0.48875	0.537562604	0.238	0.43625	56.08	4.026779243	6.5	63.18487993	43	16	6	199.166664	3	3			6	38	2	1
PT33	9/21/19	First	Training	NONE	Female	7.22	6	11	1.063333333	0.023333333	0.53	0.056666667	113.68	0.123333333	0.03	0.12	0.03	0.243333333	0.006666667	0.406666667	0.086666667	0.65	0.086666667	0.413333333	0.076666667	0.486666667	0.033333333	0.986666667	0.046666667	0.926666667	0.611285267	0.066333333	0.003333333	8.95	2.191653532	4.5	33.81449518	73	6	2	84.5444441	0	3			0	6.0000001	0	0
PT35	2/28/21	First	Training	NONE	Male	5.02	4	9	0.99	0.015	0.5	0.02	120.095	0.12	0.015	0.115	0.01	0.235	0.015	0.38	0.025	0.615	0.03	0.375	0.025	0.64	0.055	1.31	0.045	1.3275	0.621212121	0.073	0	4.66	1.539015448	4	30.46757188	71	5	2	74.727776	1.5	0			1	4	0	0
PT35	2/28/21	Second	Training	NONE	Male	4.52	2	7	0.97	0.01	0.48	0.01	125	0.12	0	0.12	0	0.24	0	0.36	0.01	0.6	0.01	0.37	0.02	0.7	0.035	1.44	0.065	1.485	0.618556701	0.013	-0.13	4.66	1.539015448	4	30.46757188	71	5	2	74.727776	1.5	0			1	4	0	0
PT36	11/2/19	First	Training	CANE	Female	5.92	4	9	1.065	0.03	0.53	0.055	113.665	0.125	0.025	0.13	0.02	0.255	0.005	0.405	0.03	0.66	0.035	0.405	0.035	0.6475	0.0925	1.345	0.075	1.265	0.61971831	0.0005	-0.165	7.05	1.953027617	5.5	45.22818725	55	10	2	189.04444	2.5	8			1.5	24	2	0
PT36	11/2/19	Second	Training	CANE	Female	7.98	9	14	1.06	0.031111111	0.533333333	0.028888889	112.8333333	0.124444444	0.022222222	0.124444444	0.022222222	0.248888889	0.017777778	0.408888889	0.02	0.657777778	0.028888889	0.402222222	0.011111111	0.576666667	0.198888889	1.123333333	0.093333333	1.061111111	0.620545074	0.071333333	0.056666667	7.05	1.953027617	5.5	45.22818725	55	10	2	189.04444	2.5	8			1.5	24	2	0
PT37	11/3/19	First	Training	NONE	Male	4.5	3	8	0.96	0.02	0.48	0.026666667	125.1433333	0.113333333	0.02	0.12	0.033333333	0.233333333	0.013333333	0.366666667	0.006666667	0.6	0.02	0.36	0	0.623333333	0.07	1.283333333	0.08	1.34	0.625	0.049666667	-0.053333333	4.7	1.547562509	2.5	20.79646842	81	0	0	40.9	1	0			1	0	1	0
PT37	11/3/19	Second	Training	NONE	Male	4.76	3	8	0.926666667	0.013333333	0.46	0.006666667	130.43	0.106666667	0.053333333	0.12	0.053333333	0.226666667	0.013333333	0.353333333	0.046666667	0.58	0.046666667	0.346666667	0.046666667	0.633333333	0.05	1.286666667	0.02	1.386666667	0.62589928	0.039666667	-0.056666667	4.7	1.547562509	2.5	20.79646842	81	0	0	40.9	1	0			1	0	1	0
PT38	1/11/20	First	Training	TWO_CANES	Female	13.3	8	14	1.5225	0.205	0.82	0.4125	85.27625	0.165	0.1225	0.0725	0.215	0.2375	0.1625	0.8175	0.2875	0.8925	0.2225	0.63	0.1875	0.3525	0.05625	0.7025	0.0675	0.48	0.586206897	0.3155	0.5175	12.65	2.537657215	6.5	49.2060303	59	15	5	182.611108	1	5			1.5	26	2	1
PT38	1/11/20	Second	Training	TWO_CANES	Female	13.86	8	13	1.67	0.2475	0.84	0.35	76.5275	0.2525	0.16	0.2575	0.1525	0.51	0.0925	0.5875	0.195	1.0975	0.2225	0.5725	0.205	0.3975	0.1	0.7775	0.10875	0.47	0.657185629	0.2705	0.4425	12.65	2.537657215	6.5	49.2060303	59	15	5	182.611108	1	5			1.5	26	2	1
PT39	9/18/21	First	Training	NONE	Female	5.7	5	10	0.936	0.024	0.464	0.024	129.444	0.116	0.008	0.116	0.008	0.232	0.008	0.348	0.024	0.58	0.016	0.356	0.024	0.798	0.066	1.592	0.072	1.702	0.61965812	-0.165	-0.442	5.18	1.644805056	2.5	26.01517069	69	3	2	48.83888802	2.5	2			0.5	9.25	1	0
PT39	9/18/21	Second	Training	NONE	Female	5.24	4	9	0.955	0.015	0.475	0.015	126.3575	0.115	0.015	0.12	0.025	0.235	0.01	0.36	0.02	0.595	0.02	0.36	0.015	0.685	0.05	1.385	0.055	1.45	0.623036649	-0.052	-0.235	5.18	1.644805056	2.5	26.01517069	69	3	2	48.83888802	2.5	2			0.5	9.25	1	0
PT43	4/4/21	First	Training	NONE	Male	5.14	4	9	1.055	0.01	0.53	0.005	113.245	0.135	0.015	0.13	0.015	0.265	0.01	0.395	0.01	0.66	0.01	0.395	0.01	0.66	0.0525	1.345	0.035	1.2725	0.625592417	-0.002	-0.145	5.75	1.749199855	4.5	34.51835634	68	2	1	109.944444	3.5	5.5			1	0.5	1	0
PT43	4/4/21	Second	Training	NONE	Male	6.06	5	10	1.016	0.012	0.508	0.008	118.152	0.128	0.004	0.132	0.008	0.26	0.012	0.38	0.012	0.64	0.016	0.376	0.012	0.686	0.06	1.382	0.046	1.362	0.62992126	-0.028	-0.182	5.75	1.749199855	4.5	34.51835634	68	2	1	109.944444	3.5	5.5			1	0.5	1	0
PT44	4/18/21	First	Training	NONE	Female	11.26	10	15	1.228	0.032	0.618	0.308	104.042	0.136	0.016	0.136	0.016	0.272	0.012	0.482	0.292	0.754	0.296	0.474	0.284	0.364	0.089	0.729	0.034	0.595	0.614006515	0.284	0.451	9.57	2.258633205	3.5	30.17716758	75	4	1	72.84444406	0	1.5			0	0.25	0	0
PT44	4/18/21	Second	Training	NONE	Female	9.86	9	14	1.346666667	0.217777778	0.666666667	0.404444444	103.4766667	0.135555556	0.04	0.135555556	0.04	0.271111111	0.022222222	0.531111111	0.364444444	0.802222222	0.373333333	0.544444444	0.382222222	0.398888889	0.091111111	0.812222222	0.067777778	0.615555556	0.595709571	0.249111111	0.367777778	9.57	2.258633205	3.5	30.17716758	75	4	1	72.84444406	0	1.5			0	0.25	0	0
PT45	10/2/21	First	Training	NONE	Female	4.34	4	9	0.865	0.005	0.435	0.055	138.43	0.105	0.01	0.105	0.005	0.21	0.005	0.33	0.045	0.54	0.05	0.325	0.055	0.6125	0.06	1.2225	0.015	1.41	0.624277457	0.0305	-0.0525	5.5	1.704748092	3.5	24.72486529	82	0	0	61.8	1	4			0	0	1	0
PT45	10/2/21	Second	Training	NONE	Female	4.7	4	9	0.845	0.03	0.425	0.045	141.885	0.1	0.02	0.1	0.02	0.2	0.02	0.325	0.035	0.525	0.055	0.32	0.045	0.5875	0.06	1.1675	0.035	1.3825	0.621301775	0.0555	0.0025	5.5	1.704748092	3.5	24.72486529	82	0	0	61.8	1	4			0	0	1	0
PT49	12/11/21	First	Training	NONE	Female	4.1	2	7	0.91	0.02	0.45	0.03	133.395	0.12	0	0.12	0.01	0.24	0.01	0.33	0.03	0.57	0.02	0.34	0.04	0.75	0.04	1.49	0.085	1.635	0.626373626	-0.142	-0.39	4.35	1.470175845	3	22.54386568	80	3	1	40.044444	1	1			0	1	2	0
PT49	12/11/21	Second	Training	NONE	Female	3.58	1	6	0.88	0	0.46	0.04	130.43	0.12	0.02	0.1	0	0.22	0.02	0.34	0.02	0.56	0.04	0.32	0.04	0.73	0.08	1.38	0.01	1.57	0.636363636	-0.122	-0.28	4.35	1.470175845	3	22.54386568	80	3	1	40.044444	1	1			0	1	2	0
PT50	9/25/21	First	Training	NONE	Male	4.88	4	9	0.945	0.02	0.465	0.025	129.0725	0.115	0.01	0.115	0.015	0.23	0.005	0.35	0.015	0.58	0.01	0.365	0.03	0.7675	0.045	1.5475	0.0475	1.6375	0.613756614	-0.0545	-0.2375	5.685	1.737831127	5.5	39.51844331	66	4	2	117.272218	1	2.5			1.5	10.75	2	2
PT50	9/25/21	Second	Training	NONE	Male	4.22	3	8	0.906666667	0.02	0.46	0.026666667	130.5966667	0.106666667	0.013333333	0.106666667	0.006666667	0.213333333	0.02	0.353333333	0.026666667	0.566666667	0.033333333	0.34	0.04	0.913333333	0.136666667	1.793333333	0.096666667	1.973333333	0.625	-0.200333333	-0.483333333	5.685	1.737831127	5.5	39.51844331	66	4	2	117.272218	1	2.5			1.5	10.75	2	2
PT51	1/25/20	First	Training	NONE	Male	3.98	2	7	0.99	0.02	0.49	0.01	122.5	0.12	0.03	0.13	0.01	0.25	0.02	0.37	0.02	0.62	0	0.37	0.02	0.71	0.085	1.515	0.11	1.53	0.626262626	0.0315	-0.148	4.2	1.435084525	1.5	13.03043874	89	0	0	21.9	1	0			0	0	0	0
PT51	1/25/20	Second	Training	NONE	Male	3.9	1	6	0.94	0.02	0.46	0.02	130.43	0.1	0.02	0.12	0.02	0.22	0	0.36	0	0.58	0	0.36	0.02	0.77	0.05	1.6	0.09	1.7	0.617021277	-0.0285	-0.233	4.2	1.435084525	1.5	13.03043874	89	0	0	21.9	1	0			0	0	0	0
PT53	2/16/20	First	Training	NONE	Male	4.48	2	7	0.99	0.02	0.5	0.07	120.77	0.12	0	0.12	0	0.24	0	0.38	0.07	0.62	0.07	0.37	0.05	0.51	0.07	1.02	0.005	1.03	0.626262626	0.2055	0.295	5.35	1.677096561	3	20.13830628	88	0	0	38	0	0			0	0	1	0
PT53	2/16/20	Second	Training	NONE	Male	5.22	3	8	1.04	0.006666667	0.52	0	115.38	0.126666667	0.013333333	0.126666667	0.006666667	0.253333333	0.02	0.393333333	0.013333333	0.646666667	0.006666667	0.393333333	0.013333333	0.48	0.02	0.943333333	0.03	0.906666667	0.621794872	0.2355	0.371666667	5.35	1.677096561	3	20.13830628	88	0	0	38	0	0			0	0	1	0
PT54	10/27/19	First	Training	NONE	Female	4.68	2	7	1.18	0.22	0.58	0.38	117.405	0.1	0.04	-0.06	0.35	0.04	0.31	0.48	0.18	0.52	0.03	0.66	0.19	0.625	0.17	1.19	0.125	1.005	0.440677966	-0.047	-0.15	5.3	1.667706821	6	39.49718901	70	10	4	124.138884	0	1.5			0	20.25	1	0
PT54	10/27/19	Second	Training	NONE	Female	4.68	1	6	1.56	0.36	0.76	0.04	78.95	0.1	0	-0.24	0.02	-0.14	0.02	1	0.04	0.52	0.02	1.04	0.38	0.57	0.07	1.08	0.1	0.69	0.333333333	0.008	-0.04	5.3	1.667706821	6	39.49718901	70	10	4	124.138884	0	1.5			0	20.25	1	0
PT56	11/9/19	First	Training	NONE	Female	8.72	9	14	1.148888889	0.024444444	0.573333333	0.068888889	105.2311111	0.14	0.033333333	0.142222222	0.028888889	0.282222222	0.013333333	0.433333333	0.044444444	0.715555556	0.044444444	0.433333333	0.046666667	0.578888889	0.137777778	1.186666667	0.136666667	1.033333333	0.622823985	0.076111111	0.007333333	12.25	2.505525937	6	47.00702156	61	14	4	193.32222	1	13			2	30	0	0
PT56	11/9/19	Second	Training	NONE	Female	11.14	14	19	1.091428571	0.037142857	0.545714286	0.071428571	110.6985714	0.13	0.035714286	0.131428571	0.032857143	0.261428571	0.008571429	0.415714286	0.041428571	0.677142857	0.044285714	0.414285714	0.044285714	0.542857143	0.144285714	1.091428571	0.132857143	1.002142857	0.620418848	0.112142857	0.102571429	12.25	2.505525937	6	47.00702156	61	14	4	193.32222	1	13			2	30	0	0
PT57	2/2/20	First	Training	NONE	Male	4.94	3	8	1.013333333	0.006666667	0.526666667	0.133333333	115.65	0.126666667	0.013333333	0.126666667	0.02	0.253333333	0.006666667	0.4	0.12	0.653333333	0.113333333	0.36	0.12	0.733333333	0.036666667	1.483333333	0.06	1.463333333	0.644736842	-0.026333333	-0.185333333	4.55	1.515127233	3.5	26.69070136	76	2	0	56.08888801	2.5	1.5			0	0	1	0
PT57	2/2/20	Second	Training	NONE	Male	4.6	3	8	1.046666667	0.02	0.546666667	0.1	110.7133333	0.126666667	0.006666667	0.12	0	0.246666667	0.006666667	0.42	0.093333333	0.666666667	0.1	0.38	0.093333333	0.686666667	0.09	1.373333333	0.063333333	1.313333333	0.636942675	0.020333333	-0.075333333	4.55	1.515127233	3.5	26.69070136	76	2	0	56.08888801	2.5	1.5			0	0	1	0
PT58	8/3/19	First	Training	OTHER	Male	13.4	8	13	1.5475	0.1025	0.77	0.4025	85.00625	0.1825	0.11	0.1875	0.1025	0.37	0.0425	0.9275	0.5775	0.9575	0.3	0.59	0.3025	0.57875	0.37	1.16125	0.06125	0.75125	0.618739903	0.08725	0.05475	14.55	2.677590994	6.5	58.34638732	38	17	5	251.377768	3	16.5			5.5	40	3	2
PT59	11/7/20	First	Training	NONE	Female	5.64	5	10	0.944	0.024	0.472	0.032	127.358	0.116	0.02	0.112	0.012	0.228	0.008	0.356	0.012	0.584	0.02	0.36	0.02	0.626	0.034	1.238	0.052	1.312	0.618644068	0.032	-0.038	5.85	1.766441661	4	35.48951648	61	8	2	89.288888	2	2			1	13.25	0	0
PT59	11/7/20	Second	Training	NONE	Female	5.56	5	10	0.916	0.02	0.46	0.028	130.63	0.116	0.012	0.112	0.016	0.228	0.012	0.344	0.024	0.572	0.036	0.344	0.024	0.6	0.074	1.198	0.048	1.31	0.624454148	0.058	0.002	5.85	1.766441661	4	35.48951648	61	8	2	89.288888	2	2			1	13.25	0	0
PT61	5/22/21	First	Training	NONE	Female	6.5	7	12	0.937142857	0.014285714	0.468571429	0.011428571	128.1028571	0.111428571	0.017142857	0.111428571	0.017142857	0.222857143	0.005714286	0.357142857	0.022857143	0.58	0.022857143	0.357142857	0.02	0.611428571	0.088571429	1.231428571	0.082857143	1.314285714	0.618902439	-0.023428571	-0.171428571	5.67	1.735189118	2.5	23.25356593	76	1	1	47.222222	1.5	2			0	1	1	0
PT61	5/22/21	Second	Training	NONE	Female	5.18	5	10	0.864	0.02	0.432	0.032	139.202	0.108	0.012	0.112	0.012	0.22	0.008	0.324	0.044	0.544	0.044	0.32	0.04	0.622	0.058	1.244	0.038	1.44	0.62962963	-0.034	-0.184	5.67	1.735189118	2.5	23.25356593	76	1	1	47.222222	1.5	2			0	1	1	0
PT64	9/5/20	First	Training	NONE	Male	5.84	6	11	0.95	0.006666667	0.476666667	0.016666667	125.9766667	0.113333333	0.013333333	0.113333333	0.01	0.226666667	0.003333333	0.363333333	0.01	0.59	0.013333333	0.36	0.013333333	0.71	0.07	1.42	0.026666667	1.493333333	0.621052632	0.008	-0.1	6.05	1.800058272	3.5	24.59316906	83	1	1	50.088888	1.5	0			0	0.5	0	0
PT64	9/5/20	Second	Training	NONE	Male	4.98	4	9	0.975	0.025	0.485	0.035	123.9525	0.115	0.015	0.12	0.02	0.235	0.015	0.37	0.03	0.605	0.015	0.37	0.03	0.7325	0.025	1.4825	0.0575	1.52	0.620512821	-0.0145	-0.1625	6.05	1.800058272	3.5	24.59316906	83	1	1	50.088888	1.5	0			0	0.5	0	0
PT65	9/26/20	First	Training	AFO	Female	10.6	10	15	1.272	0.148	0.628	0.216	101.655	0.128	0.064	0.076	0.158	0.204	0.11	0.56	0.176	0.704	0.062	0.568	0.178	0.489	0.26	1.004	0.093	0.799	0.553459119	0.114	0.086	10.1	2.312535424	5.5	44.07149307	59	8	3	150.605554	3	9			2	22.75	2	1
PT65	9/26/20	Second	Training	AFO	Female	10.14	11	16	1.18	0.02	0.592727273	0.02	101.4445455	0.138181818	0.027272727	0.14	0.029090909	0.278181818	0.009090909	0.454545455	0.047272727	0.732727273	0.049090909	0.447272727	0.047272727	0.424545455	0.033636364	0.856363636	0.041818182	0.73	0.620955316	0.178454545	0.233636364	10.1	2.312535424	5.5	44.07149307	59	8	3	150.605554	3	9			2	22.75	2	1
PT66	2/15/20	First	Training	WALKER	Male	18.84	10	18	1.944	0.118	0.978	0.108	62.008	0.216	0.058	0.222	0.052	0.438	0.038	0.762	0.134	1.2	0.148	0.744	0.142	0.714	0.103	1.42	0.077	0.734	0.617283951	0.0025	-0.103	17.35	2.853592506	6.5	54.52324613	48	19	5	220.766664	5	18			3	39	2	0
PT66	2/15/20	Second	Training	WALKER	Male	13.28	7	13	1.782857143	0.171428571	0.908571429	0.142857143	70.39142857	0.228571429	0.077142857	0.191428571	0.051428571	0.42	0.088571429	0.68	0.197142857	1.1	0.177142857	0.682857143	0.165714286	0.711428571	0.125714286	1.407142857	0.148571429	0.791428571	0.616987179	0.005071429	-0.090142857	17.35	2.853592506	6.5	54.52324613	48	19	5	220.766664	5	18			3	39	2	0
PT67	9/8/19	First	Training	WALKER	Female	8.64	7	12	1.214285714	0.02	0.605714286	0.025714286	99.17	0.154285714	0.008571429	0.151428571	0.011428571	0.305714286	0.014285714	0.451428571	0.034285714	0.757142857	0.025714286	0.457142857	0.028571429	0.512857143	0.077142857	1.027142857	0.047142857	0.844285714	0.623529412	0.118142857	0.118857143	9.35	2.235376343	6.5	50.87322242	50	19	5	236.966656	3.5	18			3	38	1	1
PT67	9/8/19	Second	Training	WALKER	Female	7.44	6	11	1.21	0.016666667	0.603333333	0.11	100.4283333	0.146666667	0.026666667	0.146666667	0.02	0.293333333	0.013333333	0.456666667	0.083333333	0.75	0.09	0.46	0.08	0.445	0.093333333	0.893333333	0.021666667	0.74	0.619834711	0.186	0.252666667	9.35	2.235376343	6.5	50.87322242	50	19	5	236.966656	3.5	18			3	38	1	1
PT69	5/1/21	First	Training	NONE	Male	4.5	2	7	0.99	0.05	0.48	0.07	125.215	0.12	0.03	0.13	0.02	0.25	0.01	0.36	0.1	0.61	0.09	0.38	0.1	0.54	0.04	1.1	0.04	1.11	0.616161616	0.133	0.13	5.3	1.667706821	3	26.61375924	75	4	2	54.69444401	2	1			0	6	0	0
PT69	5/1/21	Second	Training	NONE	Male	5.72	5	10	1.012	0.028	0.504	0.028	119.222	0.12	0.02	0.124	0.02	0.244	0.016	0.384	0.016	0.628	0.008	0.384	0.02	0.614	0.066	1.234	0.07	1.218	0.62055336	0.059	-0.004	5.3	1.667706821	3	26.61375924	75	4	2	54.69444401	2	1			0	6	0	0
PT70	8/7/21	First	Training	WALKER	Female	36.84	36	41	1.749444444	0.051666667	0.875	0.187222222	69.67972222	0.200555556	0.067222222	0.198888889	0.065	0.399444444	0.026666667	0.674444444	0.125555556	1.073888889	0.13	0.675555556	0.123888889	0.544722222	0.036944444	1.084166667	0.048055556	0.621111111	0.613845665	0.078277778	0.045833333	33.05	3.498021566	6.5	52.14873235	60	15	6	165.566666	4.5	16			2	33	2	2
PT70	8/7/21	Second	Training	WALKER	Female	30.5	28	33	1.741428571	0.056428571	0.870714286	0.041428571	69.12964286	0.18	0.011428571	0.18	0.011428571	0.36	0.011428571	0.690714286	0.035714286	1.050714286	0.044285714	0.690714286	0.036428571	0.552857143	0.041071429	1.103928571	0.04	0.633928571	0.603363413	0.070142857	0.026071429	33.05	3.498021566	6.5	52.14873235	60	15	6	165.566666	4.5	16			2	33	2	2
PT72	3/6/21	First	Training	NONE	Male	5.26	4	9	0.955	0.01	0.475	0.005	126.3575	0.115	0.03	0.115	0.025	0.23	0.005	0.36	0.025	0.59	0.02	0.365	0.02	0.6	0.05	1.1875	0.0175	1.2425	0.617801047	0.098	0.0925	4.875	1.584120104	2	17.35171866	85	2	0	29.988888	0	0			0	0	1	0
PT75	12/14/19	Second	Training	NONE	Male	4.44	3	8	0.966666667	0.033333333	0.486666667	0.033333333	123.6033333	0.106666667	0.053333333	0.12	0.06	0.226666667	0.006666667	0.38	0.046666667	0.606666667	0.053333333	0.36	0.033333333	0.62	0.06	1.27	0.09	1.313333333	0.627586207	0.088	0.03	4.55	1.515127233	3.5	25.65551583	78	5	2	63.31666612	0.5	0			1	10.2500001	1	0
PT76	8/10/19	First	Training	NONE	Male	6.84	7	12	1.057142857	0.022857143	0.525714286	0.068571429	114.73	0.125714286	0.022857143	0.125714286	0.022857143	0.251428571	0.011428571	0.4	0.045714286	0.651428571	0.045714286	0.405714286	0.045714286	0.654285714	0.062857143	1.317142857	0.084285714	1.247142857	0.616216216	0.072714286	0.020857143	7	1.945910149	5.5	49.85157346	43	10	2	235.422216	6.5	17			4.5	22	1	1
PT76	8/10/19	Second	Training	NONE	Male	6.16	5	10	1.036	0.012	0.524	0.052	114.872	0.128	0.028	0.124	0.028	0.252	0.008	0.396	0.024	0.648	0.024	0.388	0.012	0.678	0.052	1.344	0.036	1.3	0.625482625	0.049	-0.006	7	1.945910149	5.5	49.85157346	43	10	2	235.422216	6.5	17			4.5	22	1	1
PT80	9/7/19	Second	Training	NONE	Female	4.48	1	6	1.2	0.04	0.44	0.32	136.36	0.1	0.28	0.38	0.26	0.48	0.02	0.34	0.04	0.82	0.06	0.38	0.1	0.55	0.31	1.41	0.11	1.17	0.683333333	0.139	-0.148	4.05	1.398716881	5.5	39.27231759	62	8	2	96.188888	2	4			0.5	18	0	0
PT83	10/2/21	First	Training	NONE	Female	4.02	3	8	0.826666667	0.013333333	0.42	0.053333333	143.5366667	0.086666667	0.02	0.093333333	0.02	0.18	0	0.333333333	0.073333333	0.513333333	0.073333333	0.313333333	0.06	0.676666667	0.076666667	1.343333333	0.046666667	1.626666667	0.620967742	-0.023666667	-0.153333333	4.55	1.515127233	5.5	40.27154443	61	3	2	97.21111012	0	1.5			3.5	12.5000001	2	2
PT83	10/2/21	Second	Training	NONE	Female	4.18	4	9	0.83	0.02	0.41	0.03	146.7775	0.095	0.035	0.1	0.04	0.195	0.005	0.315	0.065	0.51	0.07	0.32	0.06	0.6725	0.06	1.3775	0.04	1.6625	0.614457831	-0.0195	-0.1875	4.55	1.515127233	5.5	40.27154443	61	3	2	97.21111012	0	1.5			3.5	12.5000001	2	2
PT86	10/3/20	Second	Training	NONE	Male	4.72	4	9	0.855	0.03	0.43	0.055	140.5275	0.1	0.06	0.1	0.065	0.2	0.015	0.33	0.035	0.53	0.03	0.325	0.02	0.65	0.075	1.2275	0.1225	1.4375	0.619883041	0.018	-0.0075	5.7	1.740466175	3.5	29.68308424	71	7	2	69.594444	1	1			0.5	11.75	2	2
PT88	2/1/20	First	Training	NONE	Female	5.84	5	10	0.976	0.008	0.496	0.064	121.5	0.12	0.06	0.108	0.052	0.228	0.008	0.376	0.028	0.604	0.028	0.372	0.028	0.616	0.124	1.224	0.1	1.256	0.618852459	0.042	-0.024	5.8	1.757857918	5.5	44.0665821	54	8	2	156.511108	2.5	5.5			0.5	19	2	0
PT88	2/1/20	Second	Training	NONE	Female	5.88	5	10	0.984	0.016	0.484	0.088	125.074	0.124	0.024	0.124	0.02	0.248	0.012	0.36	0.064	0.608	0.068	0.376	0.068	0.456	0.09	0.91	0.04	0.926	0.617886179	0.202	0.29	5.8	1.757857918	5.5	44.0665821	54	8	2	156.511108	2.5	5.5			0.5	19	2	0
PT90	3/28/21	First	Training	AFO	Male	16.8	13	18	1.658461538	0.147692308	0.832307692	0.150769231	76.04769231	0.18	0.067692308	0.18	0.061538462	0.36	0.055384615	0.652307692	0.113846154	1.012307692	0.144615385	0.646153846	0.083076923	0.646153846	0.103846154	1.290769231	0.081538462	0.786923077	0.61038961	0.081846154	0.049230769	15.2	2.721295428	6.5	54.51282915	51	17	5	199.044442	3.5	11			5.5	38	2	2
PT90	3/28/21	Second	Training	AFO	Male	13.64	10	15	1.702	0.072	0.848	0.166	71.721	0.226	0.038	0.228	0.03	0.454	0.028	0.622	0.16	1.076	0.152	0.626	0.16	0.675	0.088	1.354	0.077	0.798	0.632197415	0.053	-0.014	15.2	2.721295428	6.5	54.51282915	51	17	5	199.044442	3.5	11			5.5	38	2	2
PT91	11/17/19	First	Training	NONE	Female	6.7	9	14	0.857777778	0.02	0.426666667	0.062222222	141.4411111	0.106666667	0.015555556	0.104444444	0.015555556	0.211111111	0.013333333	0.32	0.06	0.531111111	0.064444444	0.326666667	0.062222222	0.638888889	0.237777778	1.301111111	0.035555556	1.517777778	0.619170984	-0.027888889	-0.195111111	5.85	1.766441661	4	31.49906781	71	7	2	101.683332	2	8.5			1	14.75	1	0
PT91	11/17/19	Second	Training	NONE	Female	7.02	10	15	0.844	0.014	0.422	0.028	142.477	0.1	0.016	0.1	0.016	0.2	0.016	0.322	0.028	0.522	0.032	0.322	0.026	0.66	0.11	1.323	0.064	1.568	0.618483412	-0.049	-0.217	5.85	1.766441661	4	31.49906781	71	7	2	101.683332	2	8.5			1	14.75	1	0
PT93	9/4/21	First	Training	CANE	Male	9.78	11	16	1.112727273	0.021818182	0.563636364	0.072727273	107.0490909	0.143636364	0.021818182	0.136363636	0.02	0.28	0.016363636	0.42	0.050909091	0.7	0.052727273	0.412727273	0.049090909	0.508181818	0.052727273	1.028181818	0.047272727	0.923636364	0.629084967	0.217818182	0.307818182	9.68	2.270061901	6	47.70828104	55	14	4	170.933328	3	8.5			2	28	2	2
PT94	10/13/19	First	Training	NONE	Female	5.94	5	10	1.044	0.008	0.524	0.012	114.526	0.132	0.02	0.128	0.02	0.26	0	0.392	0.016	0.652	0.016	0.392	0.016	0.662	0.06	1.33	0.046	1.274	0.624521073	-0.029	-0.18	6.4	1.85629799	5.5	40.68357542	63	7	2	123.5333321	2	6.5			1	12.5000001	0	0
PT94	10/13/19	Second	Training	NONE	Female	7.24	7	12	1.06	0.02	0.528571429	0.014285714	113.55	0.125714286	0.008571429	0.128571429	0.011428571	0.254285714	0.014285714	0.402857143	0.017142857	0.657142857	0.008571429	0.402857143	0.017142857	0.63	0.028571429	1.274285714	0.052857143	1.201428571	0.619946092	0.003	-0.124285714	6.4	1.85629799	5.5	40.68357542	63	7	2	123.5333321	2	6.5			1	12.5000001	0	0
PT98	8/29/21	First	Training	NONE	Female	5.34	1	6	1.4	0.22	0.54	0.32	111.11	0.12	0.28	0.4	0.04	0.52	0.32	0.42	0.04	0.94	0.36	0.46	0.58	0.49	0.24	1.22	0.09	0.87	0.671428571	0.148	-0.06	5.2	1.648658626	4	31.40650014	70	6	1	75.122222	0.5	2.5			1	2	1	0
PT98	8/29/21	Second	Training	NONE	Female	5.16	2	7	0.92	0.01	0.46	0.12	132.69	0.11	0.01	0.12	0	0.23	0.01	0.35	0.11	0.58	0.12	0.34	0.13	0.445	0.035	0.845	0.095	0.92	0.630434783	0.193	0.315	5.2	1.648658626	4	31.40650014	70	6	1	75.122222	0.5	2.5			1	2	1	0
PT99	1/19/20	First	Training	WALKER	Female	7.24	4	9	1.295	0.02	0.65	0.005	92.33	0.155	0.01	0.155	0.01	0.31	0.01	0.495	0.015	0.805	0.015	0.49	0.025	0.6525	0.0925	1.33	0.055	1.03	0.621621622	-0.0325	-0.206	8	2.079441542	6.5	46.02981992	62	13	5	157.12222	3.5	10			4	30	1	1
PT99	1/19/20	Second	Training	WALKER	Female	8.3	5	10	1.324	0.032	0.664	0.06	90.682	0.16	0.032	0.16	0.032	0.32	0.008	0.504	0.036	0.824	0.036	0.5	0.028	0.464	0.054	0.914	0.022	0.69	0.622356495	0.156	0.21	8	2.079441542	6.5	46.02981992	62	13	5	157.12222	3.5	10			4	30	1	1
PT100	10/13/19	First	Training	NONE	Male	5.28	2	7	1.69	0.29	0.87	0.55	75.17	0.13	0.03	0.16	0.02	0.29	0.05	0.74	0.52	1.03	0.57	0.66	0.38	0.635	0.315	1.22	0.2	0.725	0.609467456	0.008	-0.05	6.25	1.832581464	5	36.35338141	69	6	2	111.9944441	2.5	3.5			1	12.5000001	1	0
PT100	10/13/19	Second	Training	NONE	Male	6.32	5	10	1.148	0.004	0.572	0.012	104.926	0.136	0.008	0.136	0.008	0.272	0.008	0.436	0.004	0.708	0.004	0.44	0	0.644	0.056	1.304	0.058	1.136	0.616724739	-0.001	-0.134	6.25	1.832581464	5	36.35338141	69	6	2	111.9944441	2.5	3.5			1	12.5000001	1	0
PT105	1/26/20	First	Training	NONE	Female	5.6	3	8	1.2	0.3	0.593333333	0.333333333	113.32	0.12	0.033333333	0.113333333	0.04	0.233333333	0.033333333	0.473333333	0.326666667	0.706666667	0.36	0.493333333	0.3	0.513333333	0.21	1.06	0.19	0.9	0.588888889	0.087166667	0.025	4.9	1.589235205	3	28.85236894	67	3	1	36.883332	1.5	2			0.5	2.25	2	0
PT106	11/2/19	First	Training	NONE	Female	6.38	7	12	0.974285714	0.017142857	0.482857143	0.031428571	124.4085714	0.117142857	0.017142857	0.117142857	0.017142857	0.234285714	0.011428571	0.365714286	0.031428571	0.6	0.02	0.374285714	0.031428571	0.53	0.147142857	1.09	0.042857143	1.121428571	0.615835777	0.0705	-0.005	5.6	1.722766598	4	33.26080146	67	6	2	85.372222	2.5	3			1.5	15	0	1
PT106	11/2/19	Second	Training	NONE	Female	6.06	6	11	0.983333333	0.01	0.493333333	0.096666667	122.8416667	0.12	0	0.12	0	0.24	0	0.373333333	0.096666667	0.613333333	0.096666667	0.37	0.1	0.575	0.098333333	1.153333333	0.031666667	1.171666667	0.623728813	0.0255	-0.068333333	5.6	1.722766598	4	33.26080146	67	6	2	85.372222	2.5	3			1.5	15	0	1
PT107	4/4/21	First	Training	NONE	Female	8.82	9	14	1.208888889	0.057777778	0.611111111	0.071111111	99.24	0.148888889	0.022222222	0.148888889	0.017777778	0.297777778	0.022222222	0.462222222	0.062222222	0.76	0.071111111	0.448888889	0.062222222	0.433333333	0.054444444	0.872222222	0.071111111	0.73	0.628676471	0.154666667	0.187777778	8.045	2.08505078	3	31.37493989	65	6	2	60.43888812	1.5	2			0	10.0000001	1	0
PT107	4/4/21	Second	Training	NONE	Female	7.24	9	14	0.935555556	0.017777778	0.468888889	0.046666667	128.4455556	0.111111111	0.033333333	0.108888889	0.028888889	0.22	0.017777778	0.357777778	0.013333333	0.577777778	0.022222222	0.357777778	0.013333333	0.526666667	0.113333333	1.053333333	0.03	1.127777778	0.617577197	0.061333333	0.006666667	8.045	2.08505078	3	31.37493989	65	6	2	60.43888812	1.5	2			0	10.0000001	1	0
PT108	2/2/20	First	Training	OTHER	Female	10.44	13	18	1.061538462	0.024615385	0.530769231	0.021538462	113.2023077	0.133846154	0.007692308	0.135384615	0.006153846	0.269230769	0.007692308	0.396923077	0.016923077	0.666153846	0.021538462	0.395384615	0.015384615	0.577692308	0.150769231	1.162307692	0.049230769	1.096153846	0.627536232	0.060307692	-0.002307692	8.45	2.134166441	6.5	48.99717793	55	18	5	205.799998	5.5	19			0.5	36	0	0
PT108	2/2/20	Second	Training	OTHER	Female	9	11	16	1.041818182	0.02	0.521818182	0.023636364	115.1218182	0.129090909	0.010909091	0.129090909	0.009090909	0.258181818	0.012727273	0.392727273	0.02	0.650909091	0.021818182	0.390909091	0.02	0.607272727	0.159090909	1.216363636	0.047272727	1.169090909	0.62478185	0.030727273	-0.056363636	8.45	2.134166441	6.5	48.99717793	55	18	5	205.799998	5.5	19			0.5	36	0	0
[truncated: 23 more columns]
