# Supplementary material for: Smartphone tests quantify lower extremities dysfunction in multiple sclerosis
Source: Front Neurol. 2024 Nov 15;15:1408224. doi: 10.3389/fneur.2024.1408224 (PMC11604577; doi:10.3389/fneur.2024.1408224)
Supplement: Supplementary file 1 [file Data_Sheet_1.ZIP › supplementary files/read me.txt]

author: Kimberly Jin
date: 03/15/2024

The files in this folder are the output of the combineAll_cat method for the cohort
of MS patients in the training and validation cohorts.
These files synthesize all of the various clinical, imaging, and digital variables for
each participant and trial date.

The data here may be used for research given proper citation.
